# Supplementary material for: Nature of back slopping kombucha fermentation process: insights from the microbial succession, metabolites composition changes and their correlations
Source: Front Microbiol. 2024 Aug 21;15:1433127. doi: 10.3389/fmicb.2024.1433127 (PMC11371673; doi:10.3389/fmicb.2024.1433127)
Supplement: Supplementary file 1 [file Table_1.XLSX]

## Sheet: Table S1
Table S1 The average read lengths and the total number of reads for both ITS1-ITS2 and 16SrRNA genes
ITS1-ITS4						16SrRNA
Primer	Samples	Sequences	Bases(bp)	Average Length(bp)		Primer	Samples	Sequences	Bases(bp)	AverageLength(bp)
ITS1F_ITS4R	0-1	14521	6730526	463.5		27F_1492R	0-1	11416	14886768	1304.02
ITS1F_ITS4R	0-2	10060	4674959	464.7		27F_1492R	0-2	10121	13103936	1294.72
ITS1F_ITS4R	0-3	10016	4648290	464.08		27F_1492R	0-3	11638	15213349	1307.21
ITS1F_ITS4R	2-1	11745	6982482	594.5		27F_1492R	2-1	11524	16657923	1445.49
ITS1F_ITS4R	2-2	10129	5964457	588.84		27F_1492R	2-2	12930	18401836	1423.18
ITS1F_ITS4R	2-3	10905	6441686	590.7		27F_1492R	2-3	9956	13726485	1378.71
ITS1F_ITS4R	4-1	10301	7850219	762.08		27F_1492R	4-1	11079	14277400	1288.69
ITS1F_ITS4R	4-2	13111	9387883	716.03		27F_1492R	4-2	9776	12988241	1328.58
ITS1F_ITS4R	4-3	14341	9743535	679.41		27F_1492R	4-3	10099	13491302	1335.9
ITS1F_ITS4R	6-1	16053	9566519	595.93		27F_1492R	6-1	10911	14801202	1356.53
ITS1F_ITS4R	6-2	13882	8198037	590.55		27F_1492R	6-2	11311	15107008	1335.6
ITS1F_ITS4R	6-3	14906	8965070	601.44		27F_1492R	6-3	10579	14717354	1391.18
ITS1F_ITS4R	8-1	12010	7329957	610.32		27F_1492R	8-1	15918	22272034	1399.17
ITS1F_ITS4R	8-2	13063	7945430	608.23		27F_1492R	8-2	12263	17198369	1402.46
ITS1F_ITS4R	8-3	11854	7221736	609.22		27F_1492R	8-3	13787	19294841	1399.49
ITS1F_ITS4R	10-1	16723	13611632	813.94		27F_1492R	10-1	12287	16177614	1316.64
ITS1F_ITS4R	10-2	25420	20512866	806.95		27F_1492R	10-2	15062	19752381	1311.4
ITS1F_ITS4R	10-3	20043	16431131	819.79		27F_1492R	10-3	10037	13250735	1320.18
ITS1F_ITS4R	12-1	12744	5965175	468.07		27F_1492R	12-1	13652	20329899	1489.15
ITS1F_ITS4R	12-2	14000	6610967	472.21		27F_1492R	12-2	13000	19362732	1489.44
ITS1F_ITS4R	12-3	12778	5943231	465.11		27F_1492R	12-3	15050	22417346	1489.52
		288605		608.838				252396		1371.77

## Sheet: TableS2
Table S2 Alpha diversity indices for the Fungi ITS1-ITS4 and the bacterial 16S rRNA gene datasets
Fungi										Bacterial
Sample	Reads	Chao	Richness	Shannon	Simpson	ACE	Evenness	coverage		Sample	Reads	Chao	Richness	Shannon	Simpson	ACE	Evenness	coverage
0-1	11958	712.489	421	3.6102	0.177	795.2	0.414131	0.981017		0-1	11200	925.081	601	4.157	0.2507	1019.49	0.450326	0.974643
0-2	8268	722.343	440	4.3428	0.1098	854.472	0.494552	0.970489		0-2	10071	912.619	521	3.995	0.2668	958.592	0.442658	0.974481
0-3	8169	719.812	411	4.0385	0.1304	896.347	0.465113	0.970131		0-3	11402	954.463	620	4.2263	0.2469	1040.69	0.45562	0.975004
2-1	10923	701.721	379	3.7184	0.172	756.279	0.434095	0.980775		2-1	12104	3005.5	769	3.6626	0.3087	3135.17	0.382048	0.953073
2-2	9468	695.522	359	3.6277	0.1715	818.237	0.427408	0.977186		2-2	14799	2250.57	757	3.3503	0.3643	2459.45	0.350305	0.96493
2-3	10178	649.338	364	3.7047	0.1694	788.4	0.435453	0.97976		2-3	9946	2646.72	702	3.7036	0.3003	2878.63	0.391704	0.947114
4-1	8883	568.383	397	3.4695	0.2317	604.77	0.401899	0.979737		4-1	13093	1616.07	1436	8.2899	0.0178	1654.4	0.790436	0.975025
4-2	11099	580.954	470	3.9287	0.1812	627.206	0.442597	0.984593		4-2	12793	1492.07	1321	8.2201	0.0169	1535.4	0.792884	0.976159
4-3	11806	549.31	442	4.1947	0.1433	570.733	0.477333	0.987549		4-3	14983	1616.6	1406	8.1981	0.0172	1620.69	0.783962	0.978309
6-1	10298	1313.93	921	6.1559	0.0639	1495.86	0.625156	0.959118		6-1	11587	3920.39	2791	9.9329	0.0079	3932.16	0.867766	0.904289
6-2	9007	637.305	569	5.9753	0.0485	687.216	0.652884	0.98268		6-2	13090	4542.51	3391	10.4709	0.0041	4715.38	0.892854	0.899694
6-3	9251	732.534	610	5.176	0.1199	801.579	0.559417	0.977624		6-3	10176	4504	3161	10.6092	0.0034	4624.05	0.912532	0.867728
8-1	7283	532.913	421	4.5954	0.1632	540.374	0.527139	0.980228		8-1	10375	5736.95	4055	11.2434	0.0013	6097.42	0.938092	0.820627
8-2	7874	702.669	560	5.1206	0.1191	767.789	0.560909	0.973838		8-2	8665	8433.85	4513	11.4918	0.001	9441.16	0.946617	0.676284
8-3	7222	1018.49	675	5.2364	0.1352	1232.67	0.557138	0.954168		8-3	8975	5896.57	4153	11.4459	0.001	6407.52	0.952245	0.772591
10-1	16301	233.667	139	1.018	0.7676	265.899	0.143002	0.995583		10-1	10818	1277.45	921	5.5782	0.0913	1411.41	0.566493	0.963764
10-2	24801	403.844	199	1.1404	0.7413	491.366	0.149345	0.995363		10-2	11290	1314.05	941	5.8172	0.078	1370.92	0.588903	0.966519
10-3	19536	236.323	148	0.9268	0.7921	303.505	0.128567	0.996007		10-3	10575	1185.64	840	5.2784	0.1094	1285.81	0.543376	0.965863
12-1	11560	887	393	3.4162	0.2123	874.049	0.396396	0.978547		12-1	15221	2311.68	1183	4.4829	0.203	2618.43	0.439153	0.953354
12-2	12683	743.125	409	3.4233	0.2208	901.015	0.394579	0.98084		12-2	11750	2125.1	1051	4.5202	0.1888	2381.98	0.450331	0.945872
12-3	11483	712.284	356	3.3306	0.218	790.638	0.392965	0.980928		12-3	13308	2071.16	1035	4.479	0.206	2223.79	0.447211	0.953562

## Sheet: Table S3
Table S3 The taxonomic composition of the fungi communities at the species level
OTU ID	0(1)	0(2)	0(3)	2(1)	2(2)	2(3)	4(1)	4(2)	4(3)	6(1)	6(2)	6(3)	8(1)	8(2)	8(3)	10(1)	10(2)	10(3)	12(1)	12(2)	12(3)
Acremonium sp. (in: Ascomycota)	0	0	0	0	0	0	0	0	0	0	0	0	0	0.00304625	0.00152312	0	0	0	0	0	0
Alternaria infectoria	0	0	0	0	0	0	0	0	0	0.000830795	0.000692329	0	0	0	0	0	0	0	0	0	0
Arachnomyces sp. BDS-2017a	0	0	0	0	0	0	0	0	0	0.000692329	0	0.00138466	0	0	0	0	0	0	0	0	0
Arcuadendron triangulare	0	0	0	0	0	0	0	0	0	0.000276932	0	0.000553863	0	0	0	0	0	0	0	0	0
Aspergillus aflatoxiformans	0	0	0	0	0	0	0	0	0	0.000138466	0	0	0	0	0.000138466	0	0	0	0	0	0
Aspergillus amstelodami	0	0	0	0	0	0	0	0	0	0	0	0	0.000138466	0.000692329	0.000830795	0	0	0	0	0	0
Aspergillus candidus	0	0	0	0	0	0	0	0	0	0	0	0	0	0.000415397	0.000415397	0	0	0	0	0	0
Aspergillus chevalieri	0	0	0	0	0	0	0	0	0	0	0	0	0.000415397	0.000276932	0.000138466	0	0	0	0	0	0
Aspergillus creber	0	0	0	0	0	0	0	0	0	0	0	0.000138466	0	0.0164774	0.00692329	0	0	0	0	0	0
Aspergillus flavus	0	0	0	0	0	0	0.000830795	0.000553863	0	0.0688175	0.0573248	0.072833	0.0329549	0.0060925	0.0217391	0	0	0	0	0.000138466	0.000138466
Aspergillus nidulans	0	0	0	0	0	0	0	0	0	0.000692329	0.00166159	0	0	0	0	0	0	0	0	0	0
Aspergillus niger	0	0	0	0	0	0	0	0	0	0.0188313	0.0416782	0	0	0	0	0	0	0	0	0	0
Aspergillus niveoglaucus	0	0	0	0	0	0	0.000415397	0.000138466	0.000415397	0.0603711	0.0535863	0.0614788	0.0898643	0.142204	0.108696	0.000138466	0	0	0.000138466	0	0
Aspergillus oryzae	0	0	0	0	0	0	0	0	0	0.00166159	0.00124619	0.00166159	0.00166159	0.000276932	0.000830795	0	0	0	0	0	0
Aspergillus penicillioides	0	0	0	0	0	0	0.000276932	0	0	0.00969261	0.00290778	0.0167544	0.0834949	0.0166159	0.0494323	0	0	0	0	0	0
Aspergillus proliferans	0	0	0	0	0	0	0	0	0	0	0.000276932	0	0	0.000138466	0.000138466	0	0	0	0	0	0
Aspergillus pseudoglaucus	0	0	0	0	0	0	0	0	0	0.000276932	0.000553863	0	0	0.00180006	0.00124619	0	0	0	0	0	0
Aspergillus ruber	0	0	0	0	0	0	0	0	0	0	0	0	0	0.00789255	0.00443091	0	0	0	0	0	0
Aspergillus sp.	0	0	0	0	0	0	0	0	0	0.00346164	0.00470784	0.00373858	0	0.00235392	0.00138466	0	0	0	0	0	0
Aspergillus sp. F51	0	0	0	0	0	0	0	0	0	0.000276932	0	0.000553863	0.000415397	0.000692329	0.000830795	0	0	0	0	0	0
Aspergillus sp. MBC005	0	0	0	0	0	0	0	0	0	0	0	0	0	0.000553863	0.000276932	0	0	0	0	0	0
Aspergillus sydowii	0	0	0	0	0	0	0	0	0	0	0	0	0	0.00900028	0.00498477	0	0	0	0	0	0
Aspergillus tabacinus	0	0	0	0	0	0	0	0	0	0	0	0	0	0.000415397	0.000138466	0	0	0	0	0	0
Aspergillus tonophilus	0	0	0	0	0	0	0	0	0	0.000830795	0.00110773	0.000830795	0	0.00664636	0.00276932	0	0	0	0	0	0
Aspergillus tritici	0	0	0	0	0	0	0	0.000415397	0.000138466	0.0336472	0.0473553	0.0200775	0.000830795	0.0210468	0.010108	0	0	0	0	0.000138466	0
Aspergillus versicolor	0	0	0	0	0	0	0	0	0	0	0	0.000138466	0	0.000553863	0.000138466	0	0	0	0	0	0
Aspergillus vitricola	0	0	0	0	0	0	0.00124619	0.00193852	0.00235392	0.290778	0.139712	0.444475	0.5108	0.436998	0.481861	0.000138466	0.000138466	0	0.000415397	0.000276932	0
Beauveria felina	0	0	0	0	0	0	0.000138466	0.000138466	0	0.00152312	0	0.00304625	0	0.000138466	0	0	0	0	0	0	0
Beauveria sp. N28	0	0	0	0	0	0	0	0	0	0	0	0	0	0.00249238	0.00152312	0	0	0	0	0	0
Blastomyces helicus	0	0	0	0	0	0	0	0	0	0.000276932	0.000276932	0	0	0.000415397	0.000276932	0	0	0	0	0	0
Brettanomyces bruxellensis	0.55594	0.793271	0.67059	0.591526	0.643312	0.618111	0.00789255	0.00969261	0.0123235	0.00512323	0.00692329	0.00276932	0.000415397	0.00346164	0.00263085	0.0620327	0.0718637	0.0396012	0.912628	0.914982	0.912213
Bullera alba	0	0.000138466	0	0	0	0	0.000138466	0	0.000138466	0	0	0	0	0	0	0	0	0	0	0	0
Candida saopaulonensis	0.000276932	0.000276932	0	0	0.000138466	0.000138466	0	0	0	0	0	0	0	0	0	0	0	0	0	0	0
Cladosporium angulosum	0	0	0	0	0	0	0.000138466	0	0	0.000276932	0.000415397	0	0	0	0	0	0	0	0	0	0
Cladosporium sp. stklk9	0	0	0	0	0	0	0.000138466	0	0	0.000276932	0.00124619	0	0	0	0	0	0	0	0	0	0
Cladosporium sphaerospermum	0	0	0	0	0	0	0	0	0	0.000276932	0.000692329	0	0	0	0	0	0	0	0	0	0
Cladosporium verrucocladosporioides	0	0	0	0	0	0	0	0	0	0.00553863	0.00706176	0.00332318	0	0	0	0	0	0	0	0	0
Coniothyrium sp.	0	0	0	0	0	0	0	0	0	0	0	0	0	0.000415397	0.000276932	0	0	0	0	0	0
Coprinopsis vermiculifer	0	0	0	0	0	0	0	0	0	0.00290778	0	0.00636943	0	0	0	0	0	0	0	0	0
Cryptococcus sp. AsA4.1	0	0	0	0	0	0	0.000138466	0	0.000276932	0.0382166	0	0.0822487	0	0.000415397	0.000276932	0	0	0	0	0	0
Dicyma olivacea	0	0	0	0	0	0	0	0	0	0	0	0.000138466	0	0.0207699	0.0106619	0	0	0	0	0	0
Emmia lacerata	0	0	0	0	0	0	0	0	0	0	0	0	0	0	0	0	0	0.000276932	0	0	0
Emmonsia sp. JBS-2016d	0	0	0	0	0	0	0	0	0	0.00692329	0.0146774	0	0	0.0522016	0.026447	0	0	0	0	0	0
Eurotium sp.	0	0	0	0	0	0	0.000138466	0.000138466	0.000138466	0.00844641	0.0117696	0.00443091	0	0.0210468	0.0120465	0	0	0	0	0	0
Filobasidium stepposum	0	0	0	0	0	0	0	0	0	0.00636943	0.0137081	0	0	0	0	0	0	0	0	0	0
Filobasidium uniguttulatum	0	0	0	0	0	0	0	0	0	0.000138466	0.000276932	0	0	0	0	0	0	0	0	0	0
Fusarium graminearum	0	0	0	0	0	0	0	0	0	0.0109388	0.022293	0	0	0	0	0	0	0	0	0	0
Fusarium lichenicola	0	0	0	0	0	0	0	0	0	0	0	0	0	0.000276932	0.000276932	0	0	0	0	0	0
Fusarium napiforme	0	0	0	0	0	0	0	0	0.000276932	0.0162005	0.0247854	0.00304625	0	0.0499862	0.02437	0	0	0	0	0	0
Fusarium pseudoanthophilum	0	0	0	0	0	0	0	0	0	0.000276932	0	0.000415397	0	0.000276932	0	0	0	0	0	0	0
Fusarium sacchari	0	0	0	0	0	0	0	0	0	0	0	0	0	0.00152312	0.000553863	0	0	0	0	0	0
Fusarium sinensis	0	0	0	0	0	0	0	0	0	0	0	0	0	0.000276932	0.000138466	0	0	0	0	0	0
Fusarium sp. JCM 28004	0	0	0	0	0	0	0	0	0	0	0	0	0	0.0171698	0.00886181	0	0	0	0	0	0
Fusarium subglutinans	0	0	0	0	0	0	0	0	0	0	0.000138466	0	0	0.000276932	0.000138466	0	0	0	0	0	0
Fusarium verticillioides	0	0	0	0	0	0	0	0	0	0.000692329	0.000692329	0	0	0.00290778	0.00152312	0	0	0	0	0	0
Hortaea sp.	0	0	0	0	0	0	0	0	0	0.000276932	0.00166159	0	0	0	0	0	0	0	0	0	0
Hyphopichia burtonii	0	0	0	0	0	0	0	0	0	0.000969261	0.00249238	0	0	0	0	0	0	0	0	0	0
Iodophanus testaceus	0	0	0	0	0	0	0	0	0	0.00470784	0.0106619	0	0	0	0	0	0	0	0	0	0
Irpex lacteus	0	0	0	0	0	0	0	0	0	0	0	0	0	0	0	0.000692329	0.00152312	0.000830795	0	0	0
Kodamaea ohmeri	0	0	0	0	0	0	0	0	0	0	0	0.000969261	0	0	0	0	0	0	0	0	0
Komagataella phaffii	0	0	0	0	0	0	0	0	0	0.00318471	0.00443091	0	0	0	0	0	0	0	0	0	0
Malassezia arunalokei	0	0	0	0	0	0	0	0	0	0	0	0	0	0	0	0	0	0	0.000276932	0	0.000415397
Meyerozyma caribbica	0	0	0	0	0	0	0.000138466	0	0	0.0164774	0.036278	0	0	0	0	0	0	0.000138466	0	0	0
Mycosphaerella hyperici	0	0	0	0	0	0	0	0	0	0.000553863	0.000553863	0	0	0	0	0	0	0	0	0	0
Ovatospora mollicella	0	0	0	0	0	0	0.000415397	0.000138466	0.000138466	0.000138466	0	0	0	0.000138466	0.000138466	0	0	0	0	0	0
Penicillium aurantiocandidum	0	0	0	0	0	0	0	0.000138466	0.000138466	0.00193852	0	0.00387704	0	0	0.000138466	0	0	0	0.000138466	0	0
Penicillium baarnense	0	0	0	0	0	0	0	0	0	0.000276932	0	0.000276932	0	0	0	0	0	0	0	0	0
Penicillium capsulatum	0	0	0	0	0	0	0	0	0	0	0	0.000415397	0	0	0	0	0	0	0	0	0
Penicillium cf. discolor	0	0	0	0	0	0	0	0	0	0.000969261	0	0.00221545	0	0	0	0	0	0	0	0	0
Penicillium charlesii	0	0	0	0	0	0	0	0	0	0.00221545	0	0.0052617	0	0	0	0	0	0	0	0	0
Penicillium cinnamopurpureum	0	0	0	0	0	0	0	0	0	0.000138466	0.000138466	0	0	0	0	0	0	0	0	0	0
Penicillium dimorphosporum	0	0	0	0	0	0	0	0	0	0	0	0	0.00789255	0.00443091	0.00650789	0	0	0	0	0	0
Penicillium expansum	0	0	0	0	0	0	0	0	0	0.000276932	0	0.000415397	0	0	0	0	0	0	0	0	0
Penicillium parvofructum	0	0	0	0	0	0	0	0	0	0	0	0	0	0.000138466	0.000276932	0	0	0	0	0	0
Penicillium sp.	0	0	0	0	0	0	0	0	0	0.000415397	0.000276932	0.000830795	0	0	0	0	0	0	0	0	0
Penicillium sp. E5	0	0	0	0	0	0	0	0	0	0.000276932	0.000553863	0.000276932	0	0.000276932	0.000415397	0	0	0	0	0	0
Phaeosphaeriopsis musae	0	0	0	0	0	0	0	0	0	0	0	0	0.000415397	0	0.000138466	0	0	0	0	0	0
Phaeosphaeriopsis sp. 014	0	0	0	0	0	0	0.000138466	0	0.000138466	0	0	0	0.0591249	0	0.0267239	0	0	0	0.000138466	0	0
Pichia deserticola	0	0	0	0	0	0	0.000969261	0.000830795	0.000692329	0	0	0	0	0	0	0	0	0	0	0	0
Pichia kudriavzevii	0	0	0	0	0	0	0.0292163	0.0513708	0.0695098	0	0	0	0	0	0	0	0	0.000138466	0	0	0
Pichia manshurica	0.443506	0.202714	0.328025	0.0351703	0.00401551	0.0225699	0	0	0.000415397	0.000138466	0.000138466	0.000138466	0	0.000138466	0.000138466	0.00110773	0.000969261	0.00207699	0.0739407	0.0613403	0.0848795
Pichia sp.	0	0	0	0	0	0	0.000553863	0.00110773	0.00124619	0	0	0	0	0	0	0	0	0	0	0	0
Rhodotorula glutinis	0	0	0	0	0	0	0.00290778	0.00276932	0.00581556	0	0	0	0	0	0	0	0	0	0	0	0
Saccharomyces cerevisiae	0.000276932	0.00346164	0.00138466	0.373304	0.352534	0.35918	0.808363	0.699391	0.609526	0.00193852	0.00138466	0.00138466	0.00346164	0.00235392	0.00387704	0.933813	0.921767	0.955829	0.0120465	0.0227084	0.00193852
Sarocladium zeae	0	0	0	0	0	0	0	0	0	0.00152312	0	0.00290778	0	0.000138466	0	0	0	0	0.000138466	0	0
Schizophyllum commune	0	0	0	0	0	0	0.00152312	0.00221545	0.00276932	0.0162005	0.0300471	0	0.000415397	0.000415397	0.000692329	0.000138466	0.000276932	0	0	0.000276932	0
Sporidiobolus pararoseus	0	0	0	0	0	0	0	0	0	0.0156466	0.0318471	0	0	0	0	0	0	0	0	0	0
Talaromyces amestolkiae	0	0	0	0	0	0	0	0	0	0.0052617	0.000553863	0.00816948	0.000276932	0	0	0	0	0	0.000138466	0	0
Talaromyces funiculosus	0	0	0	0	0	0	0	0.000138466	0	0.0414013	0.0833564	0.000138466	0.0216007	0.0268624	0.0272778	0	0	0	0	0	0
Talaromyces macrosporus	0	0	0	0	0	0	0	0	0	0.000138466	0.000692329	0	0	0	0	0	0	0	0	0	0
Talaromyces purpureogenus	0	0	0	0	0	0	0	0	0	0.000276932	0	0.000553863	0	0	0	0	0	0	0	0	0
Talaromyces radicus	0	0	0	0	0	0	0	0	0	0.00221545	0.00540017	0	0	0	0	0	0	0	0	0	0
Thermomyces lanuginosus	0	0	0	0	0	0	0	0	0	0	0	0	0	0.0203545	0.0120465	0	0	0	0	0	0
Tilletia barclayana	0	0	0	0	0	0	0	0	0	0.000830795	0.00166159	0	0	0	0	0	0	0	0	0	0
Tilletia horrida	0	0	0	0	0	0	0	0	0	0	0	0	0.0256162	0.0235392	0.0232623	0	0	0	0	0	0.000138466
Trametes sanguinea	0	0	0	0	0	0	0	0	0	0	0	0	0	0	0	0.00193852	0.00332318	0.00110773	0	0	0
Trichoderma afroharzianum	0	0	0	0	0	0	0	0	0	0.000276932	0	0.000830795	0	0.000692329	0.000276932	0	0	0	0	0	0
Trichoderma asperellum	0	0	0	0	0	0	0	0	0	0.000138466	0	0	0.0744946	0	0.0358626	0	0	0	0	0	0
Trichoderma harzianum	0	0	0	0	0	0	0.000830795	0.000553863	0.000415397	0.0837718	0.0145389	0.157297	0.0643866	0.0706176	0.0632789	0	0.000138466	0	0	0	0.000276932
Trichoderma lixii	0	0	0	0	0	0	0	0	0	0.000415397	0	0.000692329	0.000138466	0.000138466	0	0	0	0	0	0	0
Trichoderma sp.	0	0	0	0	0	0	0	0	0	0	0	0	0.000553863	0	0.000692329	0	0	0	0	0	0
Trichoderma sp. CAR	0	0	0	0	0	0	0	0	0	0.000553863	0	0.000830795	0	0.000276932	0.000276932	0	0	0	0	0	0
Trichoderma sp. JCM 28098	0	0	0	0	0	0	0	0	0	0	0	0	0	0.000415397	0.000138466	0	0	0	0	0	0
Trichomonascus ciferrii	0	0	0	0	0	0	0	0	0	0.0124619	0	0.0231238	0	0	0	0	0	0	0	0	0
Vishniacozyma carnescens	0	0.000138466	0	0	0	0	0	0	0	0.000276932	0	0.000276932	0	0	0	0	0	0	0	0	0
Wallemia canadensis	0	0	0	0	0	0	0	0	0	0.0415397	0.0803102	0.000415397	0	0.000138466	0	0	0	0	0	0.000138466	0
Wallemia mellicola	0	0	0	0	0	0	0.000138466	0.000276932	0.000138466	0.138466	0.234561	0.0448629	0	0	0	0	0	0	0	0	0
Wallemia sebi	0	0	0	0	0	0	0	0	0.000276932	0.00346164	0.000692329	0.0048463	0.0204929	0	0.00886181	0	0	0	0	0	0
Wardomycopsis inopinata	0	0	0	0	0	0	0.000138466	0.000138466	0	0.00387704	0	0.00733869	0	0	0	0	0	0	0	0	0
Xeromyces bisporus	0	0	0	0	0	0	0	0	0	0.000553863	0	0.00110773	0	0.000692329	0	0	0	0	0	0	0
[Candida] ethanolica	0	0	0	0	0	0	0.143174	0.227915	0.292717	0.000138466	0	0.000138466	0.000138466	0	0	0	0	0	0	0	0

## Sheet: Table S4
Table S4 The taxonomic composition of the bacterial communities at the species level
OTU ID	0(1)	0(2)	0(3)	2(1)	2(2)	2(3)	4(1)	4(2)	4(3)	6(1)	6(2)	6(3)	8(1)	8(2)	8(3)	10(1)	10(2)	10(3)	12(1)	12(2)	12(3)
67-14_uncultured bacterium	0	0.000461627	0.00034622	0	0	0	0	0	0.000115407	0	0	0	0	0	0	0	0	0	0	0	0
A2_Unclassified	0	0	0	0	0	0	0	0	0	0.000461627	0.000577034	0.000230814	0.00103866	0.00184651	0.00184651	0	0	0	0	0	0
A2_uncultured bacterium	0	0	0	0	0	0	0	0	0	0.00103866	0.000461627	0.00034622	0	0.000461627	0.000577034	0	0	0	0	0	0
AKYH767_uncultured bacterium	0	0	0	0	0	0	0	0	0	0	0.000577034	0.000115407	0	0	0	0	0	0	0	0	0
ASF356_uncultured bacterium	0	0	0	0	0	0	0	0	0	0.000692441	0.000230814	0.000115407	0.0016157	0.00265436	0.00357761	0	0	0	0	0	0
Acetatifactor_uncultured bacterium	0	0	0	0	0	0	0	0	0	0.000115407	0.000115407	0	0.000461627	0	0	0	0	0	0	0	0
Acetobacter aceti	0.000115407	0	0	0	0	0	0	0	0	0	0	0	0	0	0	0	0	0	0	0	0.000115407
Acetobacter estunensis	0	0.000115407	0	0	0	0	0	0	0	0	0	0.000115407	0	0	0	0.00034622	0	0	0.000923254	0.0016157	0.00115407
Acetobacter musti	0	0	0	0	0	0	0	0	0	0	0	0	0	0	0	0	0	0	0.000115407	0	0.000115407
Acetobacter oeni	0.0131564	0.0143104	0.0147721	0	0	0	0	0	0	0	0	0	0	0	0	0.00034622	0.000461627	0	0.0291979	0.0246971	0.0267744
Acetobacter senegalensis	0.000577034	0.000692441	0.000461627	0.000923254	0.0016157	0.00138488	0	0	0	0	0	0	0	0	0	0.000230814	0.000230814	0	0	0.000115407	0
Acetobacter tropicalis	0.774264	0.794345	0.757415	0.77738	0.845586	0.761108	0.000230814	0	0.000115407	0.00034622	0.000115407	0	0.00150029	0.00115407	0	0.0126947	0.0182343	0.00761685	0.00126947	0.000577034	0.00115407
Acetobacter_Unclassified	0.00138488	0.0017311	0.0016157	0.000230814	0.000230814	0.000115407	0	0	0	0	0	0	0	0	0	0.00138488	0.0017311	0.00034622	0.0033468	0.00484709	0.0033468
Acetobacteraceae_Unclassified	0	0	0	0	0	0	0	0	0	0	0	0	0	0	0	0	0	0	0.000115407	0.000115407	0.000115407
Acinetobacter guillouiae	0	0	0	0	0	0	0	0	0	0	0	0	0	0	0	0.00207732	0.00207732	0.000923254	0	0	0
Acinetobacter guillouiae CIP 63.46	0	0	0	0	0	0	0	0	0	0	0	0	0	0	0	0.000923254	0.0017311	0.00034622	0	0	0.000115407
Acinetobacter johnsonii	0	0	0.000115407	0	0	0	0	0	0	0	0	0	0	0	0	0.00034622	0.0017311	0.000461627	0.00438546	0.00784766	0.00265436
Acinetobacter johnsonii CIP 64.6	0	0	0	0.000115407	0.000115407	0	0	0	0	0	0	0	0	0	0	0.00150029	0.00150029	0.00034622	0.000115407	0.00034622	0.000115407
Acinetobacter pittii	0.000461627	0.000115407	0	0	0	0	0	0	0	0	0	0	0	0	0	0	0	0	0	0	0
Acinetobacter radioresistens DSM 6976 = NBRC 102413 = CIP 103788	0	0	0	0	0	0	0	0	0	0	0	0	0	0	0	0	0	0	0	0.000692441	0
Acinetobacter sp. WCHA55	0	0	0	0	0	0	0.000115407	0	0	0	0	0.000115407	0	0	0	0.00450087	0.00415465	0.00438546	0.00473168	0.00934795	0.00300058
Acinetobacter_Unclassified	0.000115407	0	0	0.000923254	0.000461627	0.000461627	0	0	0	0.000115407	0	0	0	0	0	0.00300058	0.00357761	0.00115407	0.00265436	0.00415465	0.0016157
Acinetobacter_uncultured Acinetobacter sp.	0	0	0	0.000115407	0	0.000115407	0	0	0	0	0	0	0	0	0	0.00034622	0.000115407	0.00034622	0	0	0
Acinetobacter_uncultured bacterium	0	0	0	0	0	0	0	0	0	0	0	0	0	0	0	0.000115407	0	0.000115407	0	0.000115407	0
Actinobacteria_Unclassified	0	0	0	0	0	0	0	0	0	0	0	0	0	0	0	0.000115407	0	0.000115407	0.000115407	0	0
Actinomarinales_uncultured bacterium	0.00103866	0.000461627	0.00103866	0	0	0	0	0	0.000115407	0	0	0	0	0	0	0	0	0	0	0	0
Actinomyces oris	0	0.000115407	0.000230814	0	0	0	0	0	0	0	0.000230814	0.000461627	0	0	0	0.000115407	0.00034622	0	0	0	0
Actinomyces_Unclassified	0.000115407	0	0	0	0	0	0	0	0	0	0	0	0	0	0	0.000115407	0.000461627	0.000115407	0	0	0
Acutalibacter muris	0	0	0	0	0	0	0	0	0	0	0.000115407	0.000692441	0.000807848	0.000230814	0.000115407	0	0	0	0	0	0
Aerococcaceae_uncultured bacterium	0	0	0	0	0	0	0	0	0	0	0	0	0	0	0	0	0	0	0	0.000461627	0
Afipia felis (cat scratch disease bacillus)	0.00034622	0.000577034	0.000577034	0	0	0.000115407	0.000115407	0	0.000115407	0	0	0	0	0	0	0.000577034	0.00115407	0.000692441	0	0.000461627	0.000230814
Afipia_Unclassified	0.00242354	0.00242354	0.00242354	0.000692441	0.000461627	0.00034622	0	0	0	0	0	0	0	0	0	0.00588575	0.00542412	0.00980958	0.00600115	0.00657819	0.00669359
Alistipes_uncultured Alistipes sp.	0	0	0	0	0	0	0	0	0	0.00034622	0.000115407	0.000807848	0.000115407	0	0.000115407	0	0	0	0	0	0
Alistipes_uncultured bacterium	0	0.000115407	0	0	0	0	0	0	0	0.0477784	0.0796307	0.0658973	0.0577034	0.0616272	0.0491633	0	0.000115407	0	0.000115407	0.000115407	0
Alloprevotella_Unclassified	0	0	0	0	0	0	0	0	0.000115407	0.0275822	0.0103866	0.013618	0.0263128	0.0116561	0.00553953	0	0	0	0	0	0
Alloprevotella_uncultured Bacteroidales bacterium	0	0	0	0	0	0	0	0	0	0.00242354	0.00265436	0.00288517	0.006809	0.0017311	0.000807848	0	0	0	0	0	0
Alloprevotella_uncultured bacterium	0	0	0	0	0	0	0	0	0	0.00276976	0.00103866	0.00207732	0.0033468	0.00207732	0.000692441	0	0	0	0	0	0
Amycolatopsis_Unclassified	0	0	0	0	0	0	0	0	0	0	0	0	0	0	0	0.000115407	0.000115407	0.000115407	0	0	0
Anaerolineae_uncultured bacterium	0.000230814	0.000230814	0.000115407	0	0	0	0	0	0	0	0	0	0	0	0	0	0	0	0	0	0
Anaeroplasma_uncultured bacterium	0	0	0	0	0	0	0	0	0	0	0.00103866	0.000461627	0	0.000115407	0.000115407	0	0	0	0	0	0
Anaerotruncus_Unclassified	0	0	0	0	0	0	0	0	0	0.000577034	0.000461627	0.000807848	0.00115407	0.000923254	0.000923254	0	0	0	0	0	0
Anaerotruncus_uncultured bacterium	0	0	0	0	0	0	0	0	0	0.00034622	0.000692441	0.00150029	0.00196192	0.00196192	0.0016157	0	0	0	0	0	0
Aquabacterium_Unclassified	0.00126947	0.000692441	0.000577034	0.000577034	0.00126947	0.00103866	0.000115407	0	0	0	0	0	0	0	0	0.0017311	0.00242354	0.000577034	0.00750144	0.0016157	0.00830929
Aquabacterium_uncultured bacterium	0.000461627	0.000807848	0.000230814	0.000115407	0.000230814	0.00034622	0.000115407	0	0.000115407	0	0	0	0	0	0	0.000692441	0.0017311	0.000923254	0.00219273	0.00138488	0.00288517
Atopostipes_Unclassified	0	0	0	0	0	0	0	0	0	0	0	0	0	0	0	0.000461627	0.00034622	0.000692441	0	0	0
Atopostipes_uncultured bacterium	0	0	0	0	0	0	0	0	0	0	0	0	0	0	0	0.0017311	0.00126947	0.00276976	0	0	0
Bacilli_Unclassified	0	0	0	0	0	0	0	0	0	0	0.000115407	0	0.000115407	0.00034622	0.00034622	0	0	0	0	0	0
Bacillus luteus	0	0	0	0	0	0	0.000230814	0	0	0	0	0	0	0	0	0.000577034	0.000230814	0.000115407	0	0	0
Bacillus_Unclassified	0	0	0	0	0	0	0	0	0	0	0	0.000115407	0	0	0.000230814	0	0	0	0	0	0
Bacteria_Unclassified	0	0	0	0	0	0	0	0	0	0.00115407	0.00138488	0.0017311	0.00126947	0.00150029	0.00126947	0	0	0	0	0	0
Bacteroidales_Unclassified	0	0	0	0	0	0	0	0	0	0.00646278	0.00553953	0.00496249	0.00553953	0.00646278	0.00276976	0	0	0	0.000115407	0	0
Bacteroides acidifaciens	0	0	0	0	0	0	0	0	0	0.00553953	0.0118869	0.0237738	0.0111945	0.0117715	0.0085401	0	0	0	0	0	0
Bacteroides caecimuris	0	0	0	0	0	0	0	0	0	0.00288517	0.00323139	0.0034622	0.00219273	0.00103866	0.000577034	0	0	0	0	0	0
Bacteroides sartorii	0	0	0	0	0	0	0	0	0	0.00438546	0.00380842	0.00530871	0.00103866	0.00877092	0.00634737	0	0	0	0	0	0
Bacteroides vulgatus	0	0	0	0	0	0	0	0	0	0.000230814	0.000115407	0.000577034	0.000230814	0.00034622	0.000577034	0	0	0	0	0	0
Bacteroides_Unclassified	0	0	0	0	0	0	0	0	0	0.0016157	0.00103866	0.00207732	0.000807848	0.00392383	0.00438546	0	0	0	0	0	0
Bacteroides_uncultured bacterium	0	0	0	0	0	0	0	0	0	0.00577034	0.00450087	0.00415465	0.00323139	0.010502	0.016734	0	0	0	0	0	0
Bilophila wadsworthia	0	0	0	0	0	0	0	0	0	0	0	0.000230814	0.000115407	0.000230814	0.000115407	0	0	0	0	0	0
Bilophila_uncultured bacterium	0	0	0	0	0	0	0	0	0	0	0	0.000115407	0.000230814	0.000115407	0.00034622	0	0	0	0	0	0
Blautia_Unclassified	0.000461627	0.000461627	0.000807848	0	0	0	0	0	0	0.00103866	0.00265436	0.0016157	0.00034622	0.000461627	0.000115407	0	0	0	0	0	0
Blautia_uncultured bacterium	0	0	0	0	0	0	0	0	0.000115407	0.00230814	0.00438546	0.00219273	0.00034622	0.000230814	0.000577034	0	0	0	0	0	0
Brachybacterium sp. VM2412	0	0	0	0	0	0	0	0	0	0	0.000115407	0.000115407	0.000115407	0	0	0	0	0	0	0	0
Bradyrhizobium elkanii	0.000115407	0	0	0	0	0	0	0	0	0	0	0	0	0	0	0.000115407	0	0	0	0	0
Bradyrhizobium liaoningense	0.00115407	0.000692441	0.000461627	0.000115407	0.000230814	0.000230814	0	0	0	0	0	0	0	0	0	0.00034622	0.00034622	0.000230814	0.00207732	0.000807848	0.00230814
Bradyrhizobium sp. ORS 278	0.000115407	0.000115407	0	0	0.000115407	0	0	0	0	0	0	0	0	0	0	0	0	0	0	0	0
Bradyrhizobium_Unclassified	0.000807848	0.00034622	0.00138488	0.000230814	0.000230814	0.00034622	0	0	0.000115407	0	0	0	0	0	0	0.000230814	0.000461627	0.000230814	0.00230814	0.000461627	0.0034622
Bradyrhizobium_uncultured bacterium	0	0.000115407	0	0	0	0	0	0	0	0	0	0	0	0	0	0	0.000115407	0.000230814	0	0.000115407	0.000115407
Bryobacter_uncultured bacterium	0	0	0	0	0	0	0	0	0	0.00126947	0.000807848	0.000461627	0	0.000115407	0	0	0	0	0	0	0
Burkholderia ambifaria AMMD	0.000692441	0.00103866	0.000923254	0.000115407	0.000230814	0.00034622	0	0	0	0	0	0	0	0	0	0	0	0	0	0	0
Burkholderia cenocepacia	0.00126947	0.00184651	0.00230814	0.000807848	0.000807848	0.000923254	0	0	0	0	0	0	0	0	0	0.00992499	0.00946336	0.00773226	0.00138488	0.0017311	0.00126947
Burkholderia cenocepacia J2315	0	0.000230814	0	0.000115407	0	0	0	0	0.000115407	0	0	0	0	0	0	0.00184651	0.00265436	0.00288517	0	0.000115407	0
Burkholderia cepacia	0.00357761	0.00415465	0.00311598	0.00184651	0.00126947	0.00196192	0.000230814	0.000115407	0.000230814	0	0	0	0	0.000230814	0	0.00761685	0.00796307	0.00669359	0.0033468	0.00311598	0.00380842
Burkholderia cepacia ATCC 25416	0	0	0	0	0	0	0	0	0	0	0	0	0	0	0	0.000577034	0.000230814	0.000692441	0	0.000115407	0
Burkholderia cepacia JBK9	0	0	0	0.000115407	0.000230814	0.000115407	0	0	0	0	0	0	0	0	0	0.000692441	0.00126947	0.000923254	0.000230814	0	0.000230814
Burkholderia contaminans	0	0	0	0.000115407	0.000115407	0.000115407	0	0	0	0	0	0	0	0	0	0	0	0	0	0	0
Burkholderia latens	0	0	0	0	0	0	0	0	0	0	0	0	0	0	0	0.00034622	0.00034622	0.000577034	0	0.000115407	0.000115407
Burkholderia territorii	0	0	0.000115407	0	0	0	0.000115407	0	0	0	0	0	0	0	0	0.000230814	0.000461627	0	0	0	0
Burkholderia vietnamiensis	0.00150029	0.00103866	0.00115407	0.000115407	0.00034622	0.00034622	0	0	0	0	0	0	0	0	0	0.000115407	0	0	0	0	0
Burkholderia vietnamiensis G4	0	0	0	0	0	0	0	0	0	0	0	0	0	0	0	0	0	0	0	0	0.000115407
Burkholderia-Caballeronia-Paraburkholderia_Unclassified	0.0276976	0.0289671	0.0310444	0.0132718	0.0140796	0.0150029	0.00034622	0	0.000461627	0	0	0	0	0.000230814	0.000577034	0.139527	0.125909	0.155453	0.0438546	0.0279284	0.0526255
Burkholderia-Caballeronia-Paraburkholderia_uncultured beta proteobacterium	0	0	0	0	0	0	0	0	0	0	0	0	0	0	0	0.000461627	0.00034622	0.000577034	0.000115407	0.000115407	0
Butyricicoccus_uncultured bacterium	0	0	0	0	0	0	0	0	0	0.00138488	0.00138488	0.00138488	0.00600115	0.00300058	0.00288517	0	0	0	0	0	0
Campylobacter concisus	0.000115407	0	0	0	0	0	0	0	0	0	0	0.000230814	0	0	0	0	0	0	0	0	0
Campylobacter gracilis	0	0.000115407	0.000230814	0	0	0	0	0	0	0	0	0	0	0	0	0	0	0	0	0	0
Campylobacter rectus	0.000230814	0.00034622	0.000115407	0	0	0	0	0	0	0	0	0.000230814	0	0	0	0	0	0	0	0	0
Campylobacter showae	0.000115407	0.000230814	0	0	0	0	0.000115407	0	0	0	0.000230814	0.000692441	0	0	0	0	0	0	0	0	0
Candidatus Pacebacteria_uncultured bacterium	0.00115407	0.00253895	0.00184651	0	0	0	0	0	0.000115407	0	0	0	0	0	0	0	0	0	0	0	0
Candidatus Saccharimonas_uncultured bacterium	0	0	0	0	0	0	0	0	0	0.00253895	0.00300058	0.00865551	0.0125793	0.0110791	0.0121177	0	0	0	0	0	0
Candidatus Xiphinematobacter_uncultured bacterium	0	0	0	0	0	0	0	0	0	0.00034622	0.00034622	0.000230814	0.00034622	0.000115407	0	0	0	0	0	0	0
Capnocytophaga sp. oral taxon 323	0.000230814	0.000115407	0.000115407	0	0	0	0	0	0	0	0	0	0	0	0	0	0	0	0	0	0
Chitinophagaceae_Unclassified	0	0.00034622	0	0	0.000115407	0	0.000923254	0.000461627	0.0016157	0	0.000115407	0	0	0	0	0	0	0	0	0	0
Chloroplast_Unclassified	0	0	0	0	0	0	0	0	0	0	0	0	0	0	0	0.00115407	0.00115407	0.0017311	0.000692441	0.000577034	0.000923254
Chloroplast_uncultured bacterium	0	0	0	0.000115407	0	0.000115407	0	0	0	0	0	0	0	0	0	0.000577034	0.000230814	0.00196192	0.00034622	0.000115407	0.000461627
Christensenellaceae_uncultured bacterium	0	0	0	0	0	0	0	0	0	0	0	0	0	0.000115407	0.000230814	0	0	0	0	0	0
Chryseobacterium sp. StRB126	0	0	0	0	0	0	0	0	0	0	0	0	0	0	0	0.000115407	0.000115407	0.00034622	0	0	0
Chryseobacterium_Unclassified	0.000115407	0	0.000230814	0.000115407	0.000115407	0	0	0	0.000115407	0	0	0	0	0	0	0.00969417	0.00703982	0.0109636	0.0016157	0.000577034	0.00230814
Cloacibacterium_Unclassified	0	0	0.000115407	0	0	0	0	0	0	0	0	0	0	0	0	0.000230814	0	0	0	0	0.000115407
Clostridia UCG-014_Unclassified	0.000115407	0	0	0	0	0	0	0	0	0.000115407	0.00438546	0.00300058	0.00461627	0.00380842	0.00438546	0	0	0	0	0	0
Clostridia UCG-014_uncultured bacterium	0	0	0	0	0	0	0	0	0	0.0113099	0.0273514	0.0281593	0.0718984	0.0387767	0.0390075	0	0	0	0	0	0
Clostridia UCG-014_uncultured organism	0	0	0	0	0	0	0	0	0	0.000230814	0.000461627	0.00034622	0.000115407	0.00103866	0.000461627	0	0	0	0	0	0
Clostridia UCG-014_uncultured rumen bacterium	0	0	0	0	0	0	0	0	0	0.000230814	0.000115407	0.000115407	0.00126947	0.000807848	0.000923254	0	0	0	0	0	0
Clostridia vadinBB60 group_Unclassified	0	0	0	0	0	0	0	0	0	0.00196192	0.0017311	0.00103866	0.00230814	0.00230814	0.000692441	0	0	0	0	0	0
Clostridia vadinBB60 group_uncultured bacterium	0.000115407	0	0	0	0	0	0	0	0	0.0393537	0.0222735	0.021004	0.027813	0.0496249	0.0131564	0	0	0	0	0	0
Clostridia_Unclassified	0	0	0	0	0	0	0	0	0	0.000923254	0.000807848	0.0017311	0.00207732	0.00288517	0.0016157	0	0	0	0	0	0
Clostridia_uncultured bacterium	0	0	0	0	0	0	0	0	0	0	0	0.000115407	0	0.000230814	0.000230814	0	0	0	0	0	0
Clostridium pasteurianum DSM 525 = ATCC 6013	0	0	0	0	0	0	0.000692441	0.000577034	0.000577034	0	0	0	0	0	0	0	0	0	0	0	0
Clostridium perfringens	0	0.000115407	0	0	0	0	0	0.000230814	0	0	0	0	0	0	0	0	0	0	0	0	0
Clostridium tyrobutyricum	0	0	0	0	0	0	0	0.000230814	0.000230814	0	0	0	0	0	0	0	0	0	0	0	0
Clostridium tyrobutyricum DSM 2637 = ATCC 25755 = JCM 11008	0	0	0	0	0	0	0.000230814	0.000230814	0.000115407	0	0	0	0	0	0	0	0	0	0	0	0
Colidextribacter_Unclassified	0	0	0	0	0	0	0	0	0	0.00357761	0.0033468	0.00473168	0.00461627	0.00323139	0.00253895	0	0	0	0	0	0
Colidextribacter_uncultured Clostridiales bacterium	0	0	0	0	0	0	0	0	0	0	0	0	0.000230814	0.000230814	0.00034622	0	0	0	0	0	0
Colidextribacter_uncultured bacterium	0	0	0	0	0	0	0.000115407	0	0	0.0100404	0.00969417	0.0133872	0.0154645	0.0106174	0.0102712	0	0	0	0	0	0
Comamonadaceae_Unclassified	0	0.000230814	0	0	0	0	0	0	0	0	0	0	0	0	0	0	0.000115407	0	0	0.000230814	0
Corallococcus coralloides	0	0	0	0	0	0	0.000115407	0	0	0	0.000115407	0.00034622	0.00034622	0.000230814	0.000230814	0	0	0	0	0	0
Corynebacterium_Unclassified	0	0	0	0	0	0	0	0	0.000115407	0	0	0	0	0	0	0	0	0	0	0.000230814	0
Cutibacterium acnes	0	0	0	0.000115407	0	0.000115407	0	0	0	0	0	0	0	0	0	0	0	0	0.000115407	0	0
Cutibacterium acnes TypeIA2 P.acn17	0	0	0	0.000692441	0.00034622	0.000692441	0	0	0	0	0	0	0	0	0	0	0	0.000115407	0	0.000115407	0
Cutibacterium acnes TypeIA2 P.acn33	0	0	0	0.00323139	0.00427005	0.00288517	0	0	0	0	0	0	0	0	0	0.00115407	0.000692441	0.00311598	0	0.00034622	0.000115407
Cutibacterium_uncultured bacterium	0	0	0	0.00034622	0.000577034	0.000692441	0	0	0	0	0	0	0	0	0	0.000577034	0.000115407	0.000577034	0	0.000115407	0
Desulfobacterota_uncultured bacterium	0	0	0	0	0	0	0	0	0.000115407	0	0.000115407	0	0.000115407	0	0.000115407	0	0	0	0	0	0
Desulfomicrobium baculatum	0	0	0	0	0	0.000115407	0	0	0	0	0	0	0	0	0	0.000115407	0.000115407	0.000115407	0	0	0
Desulfomicrobium_Unclassified	0	0	0	0	0	0	0	0	0	0	0	0	0	0	0	0.00034622	0.000230814	0.000230814	0	0	0
Desulfomicrobium_uncultured delta proteobacterium	0	0.000115407	0	0	0	0	0.000230814	0	0.000115407	0	0	0	0	0	0	0.000461627	0.000923254	0	0	0	0
Desulfomonile_uncultured organism	0.000230814	0.000577034	0.000230814	0	0	0	0	0	0.000115407	0.000115407	0	0	0	0	0	0	0	0	0	0	0
Desulfovibrio fairfieldensis	0	0	0	0	0	0	0	0	0	0	0.000692441	0.000230814	0	0	0.000115407	0	0	0	0	0	0
Desulfovibrio_Unclassified	0	0	0	0	0	0	0	0	0	0	0	0.000115407	0.000115407	0.000115407	0	0	0	0	0	0	0
Desulfovibrio_uncultured bacterium	0	0.000115407	0	0	0	0	0	0	0	0.0016157	0.00288517	0.00369302	0.00357761	0.0017311	0.00103866	0	0	0	0	0	0
Desulfovibrionaceae_uncultured bacterium	0	0	0.000115407	0	0	0	0	0	0	0.000807848	0.00392383	0.00357761	0.00392383	0.0033468	0.00311598	0	0	0	0	0	0
Dorea sp. 5-2	0	0	0	0	0	0	0	0	0	0.000230814	0.000115407	0	0	0.000461627	0.000807848	0	0	0	0	0	0
Dorea_uncultured bacterium	0	0	0	0	0	0	0	0	0	0	0	0	0	0.00034622	0	0	0	0	0	0	0
Ellin6067_uncultured bacterium	0	0	0	0.000115407	0.000115407	0.000115407	0	0	0	0.000115407	0	0	0	0	0	0	0	0	0	0	0
Enterorhabdus_Unclassified	0	0	0	0	0	0	0	0	0	0.000577034	0.000807848	0.000115407	0.00034622	0.000115407	0.00103866	0	0	0	0	0	0
Enterorhabdus_uncultured bacterium	0	0	0	0	0	0	0	0	0	0.000230814	0.000807848	0.000692441	0.000577034	0.000115407	0.000461627	0	0	0	0	0	0
Erysipelatoclostridium_uncultured bacterium	0	0	0.000115407	0	0	0	0	0	0	0	0	0	0.000115407	0.000115407	0.00034622	0	0	0	0	0	0
Erysipelotrichaceae_Unclassified	0	0	0	0	0	0	0	0	0	0	0	0	0.000115407	0.00034622	0.000230814	0	0	0	0	0	0
Erysipelotrichaceae_uncultured bacterium	0	0	0	0	0	0	0	0	0	0.000577034	0.000230814	0	0.00288517	0.000577034	0.000577034	0	0	0	0	0	0
Exiguobacterium aurantiacum	0.000115407	0	0	0	0	0	0.000115407	0	0	0	0	0	0	0	0	0	0	0	0.00496249	0.00115407	0.00577034
Exiguobacterium_Unclassified	0	0	0	0	0	0	0	0	0.000115407	0	0	0	0	0	0	0	0	0	0.000577034	0.000230814	0.00103866
Faecalibacterium prausnitzii	0.00265436	0.0034622	0.00311598	0	0	0	0	0	0	0	0	0	0	0	0	0	0	0	0	0	0
Faecalibacterium_Unclassified	0.00230814	0.00219273	0.00219273	0	0	0	0	0	0	0	0	0	0	0	0	0	0	0	0	0	0
Faecalibacterium_uncultured bacterium	0.000230814	0.000230814	0.000230814	0	0	0	0	0	0	0	0	0	0	0	0	0	0	0	0	0	0
Family XIII AD3011 group_Unclassified	0	0	0	0	0	0	0	0	0	0	0.000115407	0	0	0.000115407	0.000115407	0	0	0	0	0	0
Family XIII AD3011 group_uncultured bacterium	0	0	0	0	0	0	0	0	0	0	0	0	0.000115407	0.000230814	0.000461627	0	0	0	0	0	0
Family XIII UCG-001_uncultured bacterium	0	0	0	0	0	0	0	0	0	0.00034622	0.000692441	0.0016157	0.0016157	0.000807848	0.000461627	0	0	0	0	0	0
Fictibacillus phosphorivorans	0	0	0	0	0	0	0.000807848	0.000230814	0.00196192	0	0	0	0	0	0	0	0	0	0	0	0
Fimbriiglobus_Unclassified	0	0	0	0	0	0	0.000115407	0	0.000115407	0	0	0	0	0	0	0	0	0	0.00138488	0.00450087	0.000923254
Fimbriiglobus_uncultured bacterium	0	0	0	0	0	0	0	0	0	0	0	0	0	0	0	0	0	0	0.00034622	0.000923254	0.000461627
Firmicutes_Unclassified	0	0	0	0	0	0	0	0	0	0.000115407	0	0.000577034	0.000115407	0.000461627	0.00034622	0	0	0	0	0	0
Flavobacterium_Unclassified	0.000115407	0.000461627	0.000115407	0	0	0	0.000115407	0	0	0	0.000115407	0	0	0	0	0	0	0	0	0	0
GCA-900066575_uncultured bacterium	0	0	0	0	0	0	0	0	0	0.00103866	0.00138488	0.00103866	0.00519331	0.00311598	0.00323139	0	0	0	0	0	0
Gastranaerophilales_uncultured bacterium	0	0	0	0	0	0	0	0	0	0.000692441	0.000230814	0	0	0.000461627	0.00230814	0	0	0	0	0	0
Gemmatimonadaceae_uncultured bacterium	0	0.000115407	0.000115407	0	0	0	0	0	0.000115407	0	0.000115407	0	0	0	0	0	0	0	0	0	0
Gluconobacter oxydans	0.00323139	0.000807848	0.00276976	0.000230814	0	0.000230814	0	0	0	0	0	0	0.000461627	0.000461627	0.000923254	0.0443162	0.0551645	0.034622	0.00196192	0.00553953	0.000923254
Gluconobacter oxydans 621H	0.023543	0.00830929	0.0193883	0.000230814	0.000230814	0.000577034	0	0	0	0.00034622	0	0	0.0016157	0.00242354	0.00427005	0.209233	0.2	0.219965	0.00311598	0.026659	0.00230814
Gluconobacter oxydans DSM 3504	0.000807848	0.000115407	0.00103866	0	0	0	0	0	0	0	0	0	0.000230814	0	0	0.00196192	0.00392383	0.0017311	0	0.000577034	0
Gluconobacter_Unclassified	0.00034622	0.000230814	0.000577034	0.000115407	0	0.000115407	0	0	0	0	0	0	0.000115407	0.000115407	0	0.00692441	0.0106174	0.00750144	0.000230814	0.000807848	0.000230814
HT002_Unclassified	0	0	0	0	0	0	0	0	0	0.00138488	0.000577034	0.00300058	0.000923254	0	0	0	0	0	0	0	0
Hafnia sp. CBA7124	0	0	0	0	0	0	0	0	0.000230814	0	0.000115407	0	0	0.000115407	0	0.000577034	0.00115407	0.000230814	0	0	0.000115407
Haliea_Unclassified	0.000115407	0.000115407	0.000115407	0	0	0	0	0	0	0	0	0	0	0	0	0	0	0	0	0	0
Halieaceae_Unclassified	0.00265436	0.00126947	0.00323139	0	0	0	0	0	0	0	0	0	0	0	0	0	0	0	0	0	0
Halomonas sp. 1513	0	0.000577034	0.00034622	0.00034622	0.000230814	0.000230814	0	0	0	0	0	0.000230814	0	0	0	0.00565493	0.00473168	0.00542412	0.0158107	0.00357761	0.0199654
Halomonas_Unclassified	0	0	0	0	0	0	0	0	0	0	0	0	0	0	0	0	0.000461627	0.000230814	0.000230814	0	0.000577034
Harryflintia_uncultured bacterium	0	0	0	0	0	0	0	0	0	0.000461627	0	0	0	0.000115407	0.000230814	0	0	0	0	0	0
Helicobacter ganmani	0.000115407	0.000115407	0	0	0	0	0	0	0	0.0287363	0.0363531	0.0328909	0.0222735	0.0522793	0.0349683	0	0	0	0	0	0
Helicobacter hepaticus	0	0	0	0	0	0	0	0	0	0.000807848	0.00115407	0.00138488	0.000461627	0.00103866	0.000807848	0	0	0	0	0	0
Helicobacter mastomyrinus	0	0	0	0	0	0	0	0	0	0.00138488	0.00115407	0.000461627	0.00034622	0.00115407	0.000807848	0	0	0	0	0	0
Helicobacter_Unclassified	0	0	0	0	0	0	0	0	0	0.0182343	0.0144259	0.00519331	0.00484709	0.0100404	0.0145413	0	0	0	0	0	0
Helicobacter_uncultured Helicobacter sp.	0	0	0	0	0	0	0	0	0	0.000577034	0.000461627	0.000807848	0	0.00034622	0.000807848	0	0	0	0	0	0
Helicobacter_uncultured bacterium	0	0	0	0	0	0	0	0	0	0.000115407	0.000115407	0	0.000115407	0.000230814	0.00034622	0	0	0	0	0	0
Hungateiclostridiaceae bacterium KB18	0	0	0	0	0	0	0	0	0	0	0	0.000230814	0.000692441	0.000230814	0.000115407	0	0	0	0	0	0
Ilumatobacter_uncultured actinobacterium	0.000230814	0.000230814	0	0	0	0	0.000115407	0	0.00034622	0	0	0	0	0	0	0	0	0	0	0	0
Incertae Sedis_Unclassified	0	0	0	0	0	0	0	0	0	0.00184651	0.0017311	0.000692441	0.000692441	0.000461627	0.000807848	0	0	0	0	0	0
Incertae Sedis_uncultured bacterium	0	0	0	0	0	0	0	0	0	0.0016157	0.00138488	0.00138488	0.0016157	0.00150029	0.000923254	0	0	0	0	0	0
Intestinimonas_Unclassified	0	0	0	0	0	0	0	0	0	0	0	0.000115407	0	0	0.000230814	0	0	0	0	0	0
Komagataeibacter medellinensis NBRC 3288	0.000115407	0	0.000115407	0.000230814	0.00034622	0.00034622	0	0	0	0	0	0	0	0	0	0	0	0.000115407	0	0	0
Komagataeibacter rhaeticus	0	0	0	0.000115407	0	0	0	0	0	0	0	0	0	0	0	0.000807848	0.000115407	0.000577034	0	0	0
Komagataeibacter saccharivorans	0.0630121	0.051356	0.0499711	0.0160415	0.0016157	0.0190421	0.000115407	0.000115407	0.000577034	0.000230814	0.000115407	0	0.00115407	0.000577034	0	0.0390075	0.0410848	0.041431	0.238661	0.215926	0.234391
Komagataeibacter xylinus	0.00126947	0.000577034	0.0109636	0.0742066	0.0181189	0.0864397	0.00034622	0	0.000115407	0	0.000230814	0	0	0.000461627	0.00265436	0.0440854	0.0450087	0.0455857	0.0017311	0.00877092	0.00219273
Komagataeibacter_uncultured Acetobacter sp.	0	0	0	0	0	0	0	0	0	0	0	0	0	0	0	0	0.000115407	0.000115407	0	0	0
Komagataeibacter_uncultured Gluconacetobacter sp.	0.00403924	0.00565493	0.00392383	0.000923254	0.00115407	0.00103866	0	0	0	0	0	0	0	0	0	0	0.000230814	0.000115407	0	0	0
Lachnoclostridium_Unclassified	0	0	0	0	0	0	0	0	0	0.0016157	0.000923254	0.00115407	0.00034622	0.000230814	0.00115407	0	0	0	0	0	0
Lachnoclostridium_uncultured bacterium	0	0	0	0	0	0	0	0	0	0.00357761	0.00600115	0.00380842	0.00496249	0.00207732	0.00242354	0	0	0	0	0	0
Lachnospira_uncultured bacterium	0	0	0.000230814	0	0	0	0	0	0	0	0	0	0	0	0	0	0	0	0	0	0
Lachnospiraceae FCS020 group_uncultured bacterium	0	0	0	0	0	0	0	0	0	0.000807848	0.00103866	0.000807848	0.00103866	0	0.000115407	0	0	0	0	0	0
Lachnospiraceae NK4A136 group_Unclassified	0	0	0	0	0	0	0	0	0	0.00380842	0.00300058	0.0017311	0.00103866	0.000923254	0.000807848	0	0	0	0	0	0
Lachnospiraceae NK4A136 group_uncultured bacterium	0.000230814	0.000115407	0.000115407	0	0	0	0	0.000115407	0	0.199192	0.184651	0.167571	0.117946	0.0959031	0.0813618	0	0	0	0	0.000115407	0
Lachnospiraceae NK4A136 group_uncultured organism	0	0	0	0	0	0	0	0	0	0.000692441	0.00138488	0.00196192	0.00207732	0.000923254	0.00288517	0	0	0	0	0	0
Lachnospiraceae UCG-001_uncultured bacterium	0	0	0	0	0	0	0	0	0	0.000115407	0.00196192	0.000577034	0.00126947	0.00600115	0.0160415	0	0	0	0	0	0
Lachnospiraceae UCG-004_uncultured bacterium	0	0	0	0	0	0	0	0	0	0	0	0.000115407	0	0	0	0	0	0	0	0	0
Lachnospiraceae UCG-006_uncultured bacterium	0	0	0	0	0	0	0	0	0	0.00138488	0.00461627	0.00207732	0.00311598	0.00138488	0.00357761	0	0	0	0	0	0
Lachnospiraceae UCG-008_Unclassified	0	0	0	0	0	0	0	0	0	0	0.000115407	0	0.000577034	0.000115407	0.000230814	0	0	0	0	0	0
Lachnospiraceae UCG-008_uncultured bacterium	0	0	0.000230814	0	0	0	0	0	0	0.00496249	0.00403924	0.00369302	0.00553953	0.00461627	0.00623197	0	0	0	0	0	0
Lachnospiraceae XPB1014 group_Unclassified	0	0	0	0	0	0	0	0	0	0	0	0	0.000230814	0.000115407	0	0	0	0	0	0	0
Lachnospiraceae bacterium A2	0	0	0	0	0	0	0	0	0	0.00150029	0.000461627	0	0.000461627	0.00265436	0.00115407	0	0	0	0	0	0
Lachnospiraceae bacterium COE1	0	0	0	0	0	0	0	0	0	0.000115407	0.000923254	0.000923254	0.0017311	0.000461627	0.000577034	0	0	0	0	0	0
Lachnospiraceae_Unclassified	0	0.000115407	0.000230814	0.000115407	0.000115407	0	0	0	0	0.0102712	0.0139642	0.0153491	0.0140796	0.0168494	0.0183497	0	0	0	0	0	0
Lachnospiraceae_uncultured bacterium	0	0	0.000115407	0	0	0	0	0	0.000115407	0.0279284	0.0496249	0.0625505	0.0310444	0.0338142	0.0409694	0	0	0	0	0	0
Lacticaseibacillus_Unclassified	0	0	0	0	0	0	0.0034622	0.00115407	0.00484709	0	0	0	0	0	0	0	0	0	0	0	0
Lactobacillaceae_Unclassified	0	0	0	0	0	0	0.000230814	0	0	0	0	0.000115407	0	0.000115407	0	0	0	0	0	0	0
Lactobacillus apodemi	0	0	0	0	0	0	0	0	0	0	0.000230814	0.000115407	0.000115407	0.000115407	0.000115407	0	0	0	0	0	0
Lactobacillus buchneri	0	0	0	0	0	0	0.00542412	0.00473168	0.00357761	0.000115407	0	0	0	0	0	0	0	0	0	0	0
Lactobacillus buchneri CD034	0	0	0	0	0	0	0.0843624	0.0976342	0.0789383	0	0	0	0	0	0	0	0	0	0.000115407	0.000115407	0
Lactobacillus buchneri NRRL B-30929	0	0	0	0	0	0	0.0351991	0.0364686	0.0319677	0	0	0	0	0	0	0	0	0	0	0.000230814	0
Lactobacillus casei	0	0	0	0	0	0	0.000230814	0	0.000230814	0	0	0	0	0	0	0	0	0	0	0	0
Lactobacillus faeni	0	0	0	0	0	0	0.00207732	0.00138488	0.00184651	0	0	0	0	0	0	0	0	0	0	0	0
Lactobacillus farraginis	0	0.000115407	0	0	0	0	0.00496249	0.00380842	0.00623197	0	0	0	0	0	0	0	0	0	0	0	0
Lactobacillus harbinensis	0	0	0.000115407	0	0	0	0.323832	0.328794	0.30652	0.000115407	0.000115407	0	0	0	0	0	0	0	0.000461627	0.000115407	0.000577034
Lactobacillus hilgardii	0	0	0	0	0	0	0.000577034	0.00103866	0.000461627	0	0	0	0	0	0	0	0	0	0	0	0
Lactobacillus homohiochii	0	0	0	0	0	0	0.000230814	0	0.000115407	0	0	0	0	0	0	0	0	0	0	0	0
Lactobacillus kefiri	0	0	0	0	0	0	0	0.000230814	0	0	0	0	0	0	0	0	0	0	0	0	0
Lactobacillus murinus	0	0.000115407	0	0	0	0	0.000115407	0	0	0.0528563	0.0300058	0.0231968	0.0368148	0.0300058	0.0682054	0	0	0	0	0	0
Lactobacillus parabuchneri	0	0	0	0	0	0	0.00265436	0.0033468	0.00253895	0	0	0	0	0	0	0	0	0	0	0	0
Lactobacillus paracasei	0	0	0	0	0	0	0.00450087	0.00276976	0.00946336	0	0	0	0	0	0	0	0	0	0	0	0
Lactobacillus paracasei N1115	0	0	0	0	0	0	0.000230814	0	0.000230814	0	0	0	0	0	0	0	0	0	0	0	0
Lactobacillus paracasei subsp. paracasei JCM 8130	0	0	0	0	0	0	0.000230814	0	0.000923254	0	0	0	0	0	0	0	0	0	0	0	0
Lactobacillus parafarraginis	0.000115407	0	0.000115407	0.000230814	0.000230814	0.000115407	0.376226	0.374264	0.376342	0	0	0.000230814	0	0	0	0.000115407	0	0	0.000461627	0.00034622	0.00034622
Lactobacillus prophage Lj928	0	0	0	0	0	0	0	0	0	0.000923254	0.00034622	0.00034622	0	0.000115407	0	0	0	0	0	0	0
Lactobacillus reuteri	0	0	0	0	0	0	0	0	0	0.000230814	0.000115407	0.000923254	0.000461627	0.000461627	0.000230814	0	0	0	0	0	0
Lactobacillus rhamnosus	0	0	0	0	0	0	0	0.000115407	0.000230814	0	0	0	0	0	0	0	0	0	0	0	0.000115407
Lactobacillus taiwanensis	0	0	0	0	0	0	0	0	0	0.00276976	0.00265436	0.00126947	0.000577034	0	0.00034622	0	0	0	0	0	0
Lactobacillus vini	0	0	0	0	0	0	0.000115407	0.000807848	0	0	0	0	0	0	0	0	0	0	0	0	0
Lactobacillus_Unclassified	0	0	0	0	0	0	0	0	0	0.000692441	0.000577034	0.000807848	0.000230814	0.00034622	0.000115407	0	0	0	0	0	0
Lactobacillus_uncultured bacterium	0	0	0	0	0	0	0	0	0	0.000807848	0.000461627	0.000807848	0.00034622	0.000115407	0	0	0	0	0	0	0
Latescibacterota_uncultured bacterium	0.00207732	0.00126947	0.0017311	0	0	0	0.000115407	0	0	0	0	0	0	0	0	0	0	0	0	0	0
Lentilactobacillus_Unclassified	0	0	0.000115407	0	0	0	0.135372	0.125447	0.15049	0.000115407	0.000115407	0.000115407	0.000230814	0.000115407	0	0	0	0	0.00034622	0.000577034	0
Lentimicrobium_uncultured bacterium	0.00034622	0.000115407	0.000230814	0	0	0	0.00034622	0.000115407	0.000230814	0	0	0	0	0	0	0.000115407	0	0	0	0	0
Levilactobacillus_Unclassified	0	0	0	0	0	0	0.00196192	0.000807848	0.00207732	0	0	0	0	0	0	0	0	0	0	0	0
Ligilactobacillus_Unclassified	0	0	0	0	0	0	0	0	0.000115407	0.00519331	0.00403924	0.00288517	0.0033468	0.00219273	0.00484709	0	0	0	0	0	0
Ligilactobacillus_uncultured bacterium	0	0	0	0	0	0	0	0	0	0.00380842	0.00265436	0.00150029	0.00438546	0.00450087	0.006809	0	0	0	0	0	0
Limosilactobacillus_Unclassified	0	0	0	0	0	0	0	0	0	0.00230814	0.000923254	0.00138488	0.000807848	0	0.000115407	0	0	0	0	0	0
Limosilactobacillus_uncultured bacterium	0	0	0	0	0	0	0	0	0	0.000461627	0.00034622	0.000807848	0.000230814	0	0.000230814	0	0	0	0	0	0
Liquorilactobacillus_uncultured Lactobacillus sp.	0	0	0	0	0	0	0	0.00034622	0	0	0	0	0	0	0	0	0	0	0	0	0
Lupinus angustifolius (narrow-leaved blue lupine)	0.000461627	0.000807848	0.0033468	0.0175418	0.0153491	0.0155799	0	0	0	0	0	0	0	0	0.00034622	0.00103866	0.00184651	0.000577034	0.0602424	0.117715	0.0376226
Lysobacter_Unclassified	0	0	0	0	0	0	0.000923254	0	0.000577034	0	0	0.000115407	0	0	0	0	0	0	0	0	0
MBNT15_Unclassified	0.000807848	0.000577034	0.000807848	0	0	0	0.000230814	0	0.000115407	0	0	0	0	0	0	0	0	0	0	0	0
MND1_uncultured bacterium	0	0	0	0	0	0	0	0	0.000461627	0	0	0	0	0	0	0	0	0	0	0	0
Macellibacteroides_Unclassified	0	0	0	0	0	0	0	0.00034622	0	0	0	0	0	0	0	0	0	0	0	0	0
Mesorhizobium_Unclassified	0	0.000115407	0	0	0	0	0.000115407	0	0.000115407	0	0.000115407	0.000115407	0	0	0	0.000115407	0	0.000115407	0	0.000230814	0.000692441
Mesorhizobium_uncultured bacterium	0.000115407	0.000115407	0.000115407	0	0	0	0.000115407	0	0.00034622	0	0	0	0	0	0	0.000923254	0.00103866	0.00034622	0.00496249	0.000577034	0.00369302
Methylovirgula_uncultured bacterium	0	0	0	0	0	0	0	0	0	0	0	0	0	0	0	0.000923254	0.000461627	0.000807848	0.000115407	0	0
Microscillaceae_uncultured bacterium	0	0	0	0	0	0	0	0	0.000115407	0.00034622	0.000807848	0.00034622	0.000115407	0.000115407	0	0	0	0	0	0	0
Mogibacterium timidum	0	0	0	0	0	0	0	0	0	0.00034622	0.000230814	0	0.000115407	0	0	0	0	0	0	0	0
Monoglobus_uncultured bacterium	0	0.000115407	0	0	0	0	0	0	0	0.000692441	0.00496249	0.00403924	0.00115407	0.000692441	0.0016157	0	0	0	0	0	0
Morus indica	0	0	0	0	0	0	0	0	0.000115407	0	0	0	0	0.000115407	0	0.0231968	0.00923254	0.0343912	0.0271206	0.016157	0.0361223
Mucispirillum_Unclassified	0	0	0	0	0	0	0	0	0	0	0.000115407	0.000577034	0.000230814	0.000461627	0.00034622	0	0	0	0	0	0
Mucispirillum_uncultured bacterium	0	0	0	0	0	0	0	0	0	0	0.000115407	0.000115407	0.00034622	0.000461627	0.000461627	0	0	0	0	0	0
Muribaculaceae_Unclassified	0	0	0	0	0	0	0	0	0	0.00276976	0.00150029	0.00253895	0.0017311	0.00184651	0.00230814	0	0	0	0	0	0
Muribaculaceae_uncultured Bacteroidales bacterium	0	0	0	0	0	0	0	0	0	0.0110791	0.00992499	0.0107328	0.00553953	0.0113099	0.0123485	0	0	0	0	0	0
Muribaculaceae_uncultured bacterium	0.000115407	0.00034622	0.00034622	0.000115407	0	0.000115407	0.000115407	0.000115407	0	0.17011	0.132141	0.148182	0.1603	0.162377	0.179688	0	0	0	0	0	0
Muribaculum intestinale	0	0	0	0	0	0	0	0	0	0.00553953	0.00230814	0.00138488	0.00115407	0.00126947	0.00230814	0	0	0	0	0	0
Muribaculum_Unclassified	0	0	0	0	0	0	0	0	0	0.000115407	0	0	0.000115407	0	0.00034622	0	0	0	0	0	0
Muribaculum_uncultured bacterium	0	0	0	0	0	0	0	0	0	0.00196192	0.00115407	0.000807848	0.000577034	0.00126947	0.000807848	0	0	0	0	0	0
Mycobacterium mucogenicum	0	0	0	0	0.000115407	0.000115407	0	0	0	0	0	0	0.000115407	0	0	0.00623197	0.00634737	0.00900173	0.00519331	0.00103866	0.00427005
Mycobacterium_Unclassified	0	0	0	0	0	0	0	0	0.000115407	0	0	0	0	0	0	0.00115407	0.000923254	0.00138488	0.00276976	0.00115407	0.0050779
Mycobacterium_uncultured bacterium	0	0	0	0	0	0	0	0	0	0	0	0	0	0	0	0.000461627	0.00034622	0.00034622	0	0	0
NK4A214 group_Unclassified	0	0	0	0	0	0	0	0	0	0	0	0.000461627	0.00034622	0	0.000461627	0	0	0	0	0	0
NK4A214 group_uncultured bacterium	0	0	0	0	0	0	0	0	0	0.000461627	0	0.000461627	0.000577034	0.000577034	0.000807848	0	0	0	0	0	0
Neisseria_Unclassified	0	0.000115407	0.000115407	0	0	0	0	0	0	0.000115407	0.00034622	0.00150029	0	0	0	0	0	0	0	0	0
Nesterenkonia lacusekhoensis	0	0.000115407	0	0.000115407	0.000115407	0.000115407	0.000115407	0	0	0	0	0	0	0	0	0.000115407	0.000230814	0	0	0	0
Nesterenkonia sp.	0	0	0	0	0	0	0	0	0	0	0	0	0	0	0	0	0.000115407	0	0	0	0.000230814
Nesterenkonia_Unclassified	0.000115407	0.000115407	0	0.00126947	0.00115407	0.00115407	0	0	0.000115407	0	0	0.000115407	0	0	0	0.00623197	0.00577034	0.00796307	0.0182343	0.0184651	0.0186959
Nitriliruptor_Unclassified	0.000230814	0	0.000115407	0	0	0	0	0	0	0	0	0	0	0	0	0.0017311	0.00115407	0.00288517	0.00253895	0.00623197	0.00115407
Nitriliruptoraceae_uncultured actinobacterium	0	0	0	0	0	0	0	0	0	0	0	0	0	0	0	0.000115407	0	0.000115407	0.000230814	0.00034622	0.000115407
Nitriliruptoraceae_uncultured bacterium	0	0	0	0	0	0	0	0	0	0	0	0	0	0	0	0.000230814	0.000115407	0.000923254	0.000230814	0.000577034	0.000230814
Nocardia nova	0	0	0	0	0	0	0	0	0	0	0	0	0	0	0	0.00103866	0.0017311	0.00034622	0.000230814	0.000115407	0.000230814
Odoribacter_Unclassified	0.000115407	0.000115407	0.000115407	0	0	0	0	0	0	0.0462781	0.0302366	0.0145413	0.0162724	0.0195038	0.0123485	0	0	0	0	0	0
Odoribacter_uncultured bacterium	0	0	0	0	0	0	0	0	0	0.0186959	0.0146567	0.00819388	0.00796307	0.010502	0.00600115	0	0	0	0	0	0
Odoribacter_uncultured organism	0	0	0	0	0	0	0	0	0	0	0	0.000115407	0	0.000115407	0.000115407	0	0	0	0	0	0
Oribacterium_uncultured rumen bacterium	0	0	0	0	0	0	0	0	0	0	0	0	0.000461627	0	0.000115407	0	0	0	0	0	0
Oscillibacter_Unclassified	0	0	0	0	0	0	0	0	0	0.00150029	0.00150029	0.00184651	0.0017311	0.00115407	0.00219273	0	0	0	0	0	0
Oscillibacter_uncultured bacterium	0	0	0	0	0	0	0	0	0	0.00588575	0.00715522	0.00980958	0.00530871	0.00796307	0.00669359	0	0	0	0	0	0
Oscillospira_uncultured bacterium	0	0	0	0	0	0	0	0	0	0	0	0.000230814	0.000115407	0.000115407	0	0	0	0	0	0	0
Oscillospiraceae_Unclassified	0	0	0	0	0	0	0	0	0	0.00473168	0.00311598	0.00300058	0.00265436	0.00357761	0.00427005	0	0	0	0	0	0
Oscillospiraceae_uncultured bacterium	0	0	0	0	0	0	0	0	0.000115407	0.0120023	0.014195	0.0125793	0.0214657	0.0332372	0.0358915	0	0	0	0	0	0
Oscillospirales_Unclassified	0	0	0	0	0	0	0	0	0	0.00034622	0.000923254	0.000692441	0.00126947	0.0016157	0.00207732	0	0	0	0	0	0
Paenibacillus_Unclassified	0	0	0	0	0	0	0	0	0	0	0	0	0	0	0	0	0	0	0.000115407	0	0.000115407
Paludicola_Unclassified	0	0	0	0	0	0	0	0	0	0.000692441	0.000230814	0.000115407	0	0	0	0	0	0	0	0	0
Parabacteroides merdae	0	0	0	0	0	0	0	0	0	0.00230814	0.00150029	0.00288517	0.000577034	0.00115407	0.00115407	0	0	0	0	0	0
Parabacteroides_Unclassified	0	0	0	0	0	0	0	0	0	0.00115407	0.00138488	0.00207732	0.000230814	0.00103866	0.00150029	0	0	0	0	0	0
Parabacteroides_uncultured bacterium	0	0	0	0	0	0	0	0	0	0.000807848	0.00034622	0	0.000230814	0.000115407	0.000115407	0	0	0	0	0	0
Paraprevotella clara	0	0	0	0	0	0	0	0	0	0	0.000115407	0.000692441	0.000230814	0.000577034	0.000577034	0	0	0	0	0	0
Paraprevotella_Unclassified	0	0	0	0	0	0	0	0	0	0.000115407	0.000692441	0.00115407	0.00034622	0.00103866	0.000692441	0	0	0	0	0	0
Parvibaculum_Unclassified	0	0	0	0	0	0	0	0	0	0	0	0	0	0	0	0.00115407	0.000461627	0	0	0	0
Parvibaculum_uncultured bacterium	0	0	0	0	0	0	0	0	0	0	0	0	0	0	0	0.000115407	0.000230814	0.000230814	0	0	0
Parvimonas micra	0.000115407	0	0.000230814	0	0	0	0	0	0	0	0	0	0	0	0	0	0	0	0	0	0
PeM15_uncultured bacterium	0	0	0	0	0	0	0.000115407	0.000115407	0.000115407	0	0	0	0	0	0	0	0	0	0.0017311	0.00403924	0.000923254
Pedosphaeraceae_uncultured bacterium	0	0	0	0	0	0	0	0	0.000115407	0.000230814	0	0.000115407	0.000115407	0.000230814	0.000461627	0	0	0	0	0	0
Peptococcaceae_uncultured bacterium	0	0.000115407	0	0	0	0	0	0	0.000115407	0.00300058	0.00288517	0.00657819	0.00542412	0.00242354	0.00150029	0	0	0	0	0	0
Peptococcus_uncultured bacterium	0	0	0	0	0	0	0	0	0	0	0	0	0	0.000115407	0.000115407	0	0	0	0	0	0
Phyllobacterium myrsinacearum	0	0.000230814	0	0.000115407	0	0	0.000115407	0	0.000115407	0	0	0	0	0	0	0	0	0	0.00207732	0.000692441	0.00311598
Pir4 lineage_Unclassified	0	0	0	0.000461627	0.000692441	0.000692441	0	0	0	0	0	0	0	0	0	0	0	0	0	0	0
Pir4 lineage_uncultured Pirellula sp.	0	0	0	0.0033468	0.00473168	0.00450087	0	0	0.000230814	0	0	0	0	0	0	0	0	0	0	0	0
Pirellulaceae_uncultured Planctomycetaceae bacterium	0	0	0	0.000230814	0	0.000115407	0.000115407	0	0.000230814	0	0	0	0	0	0	0	0	0	0	0	0
Prevotella_uncultured bacterium	0.000230814	0.000461627	0.000577034	0	0	0	0	0	0	0	0.000230814	0.000692441	0	0	0	0	0.000115407	0	0	0	0
Prevotella_uncultured rumen bacterium	0	0	0	0	0	0	0	0	0	0	0	0	0.000115407	0.000115407	0	0	0	0	0	0	0
Prevotellaceae UCG-001_Unclassified	0	0	0	0.000115407	0	0	0	0	0	0.00830929	0.00761685	0.0102712	0.00657819	0.00784766	0.00784766	0	0	0	0	0	0
Prevotellaceae UCG-001_uncultured Bacteroidales bacterium	0	0	0	0	0	0	0	0.000115407	0	0.00888632	0.013618	0.0215811	0.020427	0.0199654	0.0195038	0	0	0	0	0	0
Prevotellaceae UCG-001_uncultured bacterium	0	0.000230814	0	0.000115407	0.000115407	0	0	0	0	0.0223889	0.0252741	0.0378534	0.0438546	0.0298904	0.0300058	0	0	0	0	0.000115407	0
Prevotellaceae_Unclassified	0	0	0	0	0	0	0	0	0	0.00138488	0.00219273	0.00357761	0.00427005	0.00357761	0.00230814	0	0	0	0	0	0
Prosthecobacter_uncultured bacterium	0	0.000115407	0	0	0	0	0.000115407	0	0.000230814	0	0	0	0	0	0	0	0	0	0	0	0
Pseudomonas fulva	0	0	0	0	0	0	0	0	0.000115407	0	0	0	0	0.000115407	0	0.000461627	0.00103866	0.000230814	0	0	0
Pseudomonas_Unclassified	0	0	0	0	0	0	0	0	0.000115407	0	0	0	0	0	0	0.00126947	0.00150029	0	0	0	0
Pseudomonas_uncultured bacterium	0	0	0	0	0	0	0	0	0	0	0	0	0	0	0	0.000115407	0.000115407	0.000115407	0	0	0
RB41_uncultured Acidobacteria bacterium	0	0	0	0	0	0	0.000692441	0	0.00115407	0	0	0	0	0	0	0	0	0	0	0	0
RF39_Unclassified	0	0	0	0	0	0	0	0	0	0.000230814	0.00138488	0.000923254	0.000807848	0.000807848	0.00138488	0	0	0	0	0	0
RF39_uncultured bacterium	0	0.000115407	0	0	0	0	0	0	0	0.000807848	0.00276976	0.00450087	0.00276976	0.00253895	0.00242354	0	0	0	0	0	0
Rhizobiaceae_Unclassified	0	0	0	0	0	0	0	0	0	0	0	0	0	0	0	0	0	0	0.000230814	0	0.000115407
Rhodanobacter_Unclassified	0	0	0	0.00034622	0.00034622	0.000230814	0	0.000230814	0.00034622	0	0.000115407	0	0	0	0	0	0	0	0	0	0
Rhodococcus erythropolis CCM2595	0	0	0	0	0	0	0	0	0	0	0	0	0	0	0	0.000115407	0.000115407	0.000230814	0	0	0
Rhodococcus erythropolis PR4	0	0	0	0	0	0	0.000115407	0	0.000115407	0	0	0	0	0	0	0.00034622	0.000115407	0.000115407	0	0	0
Rhodococcus_Unclassified	0	0	0	0	0	0	0	0	0	0	0	0	0	0	0	0.000230814	0.000115407	0	0	0	0
Rhodopseudomonas palustris	0	0	0	0	0	0	0	0	0	0	0	0	0.000115407	0	0	0.000692441	0.000577034	0.000577034	0.00103866	0.000115407	0.00126947
Rhodopseudomonas_Unclassified	0.000115407	0	0	0.000115407	0	0.000115407	0.000115407	0	0	0	0	0	0	0	0	0.00357761	0.00276976	0.00380842	0.00519331	0.00138488	0.00542412
Rikenella microfusus DSM 15922	0	0	0	0	0	0	0	0	0	0.0016157	0.00738604	0.00288517	0.00115407	0.00115407	0.00242354	0	0	0	0	0	0
Rikenella_Unclassified	0	0	0	0	0	0	0	0	0	0	0.000115407	0.000115407	0	0.000230814	0.000923254	0	0	0	0	0	0
Rikenella_uncultured bacterium	0	0	0	0	0	0	0	0	0	0.00253895	0.00288517	0.00692441	0.0017311	0.0017311	0.00253895	0	0	0	0	0	0
Rikenellaceae RC9 gut group_Unclassified	0	0	0	0	0	0	0.000115407	0	0	0.0170802	0.036584	0.0361223	0.0114253	0.0400462	0.0376226	0.000115407	0	0	0	0	0
Rikenellaceae RC9 gut group_uncultured bacterium	0	0	0	0	0	0	0	0	0	0.00877092	0.00657819	0.00265436	0.00138488	0.00542412	0.00450087	0	0	0	0	0	0
Rikenellaceae_Unclassified	0	0	0	0	0	0	0	0	0	0	0	0.000230814	0	0.000230814	0	0	0	0	0	0	0
Roseburia_Unclassified	0	0	0	0	0	0	0	0	0	0	0.000230814	0.000115407	0.000115407	0.000115407	0.000115407	0	0	0	0	0	0
Roseburia_uncultured bacterium	0	0	0	0	0	0	0	0	0	0.00427005	0.0175418	0.0111945	0.050202	0.0154645	0.0192729	0	0	0	0.000115407	0	0.000115407
Rubrobacter_Unclassified	0	0	0	0	0	0	0	0	0.000115407	0	0	0	0	0	0	0.000923254	0.000923254	0.000230814	0	0	0
Ruminococcaceae_Unclassified	0	0	0	0	0	0	0	0	0	0.000692441	0.00126947	0.000692441	0.000807848	0.000807848	0.0016157	0	0	0	0	0	0
Ruminococcaceae_uncultured bacterium	0	0	0	0	0	0	0	0	0	0.00807848	0.00692441	0.00830929	0.0033468	0.00323139	0.00369302	0	0	0	0	0	0
Ruminococcus bicirculans	0.00611656	0.00703982	0.00611656	0	0	0	0	0	0	0	0	0	0.000115407	0	0	0	0	0	0	0	0
Ruminococcus_Unclassified	0	0	0	0	0	0	0	0	0	0.000230814	0.000577034	0.000230814	0.000230814	0.000230814	0.00034622	0	0	0	0	0	0
Ruminococcus_uncultured bacterium	0	0	0	0	0	0	0	0	0	0.000461627	0.00138488	0.00196192	0.00219273	0.000923254	0.00138488	0	0	0	0	0	0
S0134 terrestrial group_uncultured bacterium	0	0	0	0	0	0	0.000115407	0	0	0	0	0	0	0	0	0	0	0	0.000115407	0	0.000115407
SC-I-84_uncultured bacterium	0	0	0	0	0	0	0.000115407	0	0.000115407	0	0	0	0	0	0	0.0016157	0.00126947	0.0017311	0	0	0
Salipaludibacillus_Unclassified	0	0	0	0	0	0	0	0	0	0.000115407	0	0	0	0	0	0	0	0	0.000115407	0.000115407	0.00034622
Sphingomonas echinoides	0	0	0.000230814	0	0	0	0	0	0	0	0	0	0	0	0	0.000230814	0.000461627	0.000230814	0.00034622	0.00103866	0.000230814
Sphingomonas_Unclassified	0.0379688	0.0385459	0.0491633	0.0514714	0.0536642	0.0512406	0.00276976	0.00403924	0.00288517	0.000115407	0.000115407	0.000115407	0.000115407	0.0017311	0.00219273	0.24397	0.217657	0.272129	0.464051	0.437969	0.466705
Sphingomonas_uncultured bacterium	0	0.000230814	0.000115407	0	0	0	0	0	0	0	0	0	0	0	0	0.000461627	0.00103866	0.000577034	0.000115407	0.000115407	0.000115407
Staphylococcus epidermidis	0.000115407	0	0	0.000577034	0.00034622	0.000577034	0	0	0	0	0	0.000230814	0	0.000230814	0.000230814	0	0	0	0	0	0
Staphylococcus lentus	0	0	0	0	0	0	0	0	0	0.000115407	0	0.000115407	0.000230814	0.00034622	0.00034622	0	0	0	0	0	0
Staphylococcus sciuri	0	0	0	0	0	0	0	0	0	0	0	0	0	0.000115407	0.000230814	0	0	0	0	0	0
Staphylococcus_Unclassified	0	0	0	0	0.000115407	0.000115407	0	0	0	0	0	0	0	0	0	0	0	0	0	0	0
Staphylococcus_uncultured Staphylococcus sp.	0	0.000115407	0	0.00034622	0.000230814	0.000115407	0	0	0	0	0	0	0	0	0.000115407	0	0	0	0	0	0
Staphylococcus_uncultured bacterium	0	0	0	0	0	0	0	0	0	0	0	0	0.00034622	0.000115407	0	0	0	0	0	0	0
Stenotrophomonas maltophilia	0	0	0	0	0	0	0.000461627	0	0.000115407	0	0	0	0	0	0	0.00300058	0.0016157	0.00577034	0	0	0
Stenotrophomonas_Unclassified	0	0	0	0	0	0	0	0	0.000115407	0.000115407	0	0	0	0	0	0.00126947	0.00034622	0.00103866	0	0	0
Stenotrophomonas_uncultured bacterium	0	0	0	0	0	0	0	0	0.000115407	0	0	0	0	0	0	0.00034622	0.000230814	0.00034622	0	0	0
Steroidobacter_Unclassified	0	0	0	0	0	0	0	0	0	0.00034622	0.000461627	0.000230814	0.000230814	0	0	0	0	0	0	0	0
Streptococcus mitis B6	0	0.000115407	0.000115407	0	0	0	0	0	0.000115407	0	0.000115407	0.000807848	0	0	0.000115407	0.000115407	0	0	0	0	0
Streptococcus_Unclassified	0.000230814	0.00034622	0.000115407	0	0	0	0	0	0	0	0.000461627	0.000692441	0.000577034	0.000923254	0.000230814	0	0	0	0	0	0
Streptococcus_uncultured bacterium	0	0	0	0	0	0	0	0	0	0	0.000230814	0	0	0.000577034	0	0	0	0	0	0	0
Subdoligranulum_Unclassified	0.00242354	0.00323139	0.00415465	0	0	0	0	0	0	0	0	0	0	0	0	0	0	0	0	0	0
Subdoligranulum_uncultured bacterium	0.00230814	0.00311598	0.00184651	0	0	0	0	0	0	0	0	0	0	0	0	0	0	0	0	0	0
Subdoligranulum_uncultured organism	0	0	0	0	0	0	0	0	0	0.000230814	0.000115407	0.00034622	0.00034622	0.000115407	0	0	0	0	0	0	0
Sva0081 sediment group_uncultured bacterium	0.000461627	0	0.000230814	0	0	0	0.000115407	0.000115407	0	0	0	0	0	0	0	0	0	0	0	0	0
Thauera sp. MZ1T	0.000115407	0.000115407	0.00034622	0	0	0	0.00034622	0.00103866	0.000115407	0.000115407	0	0	0	0.000115407	0	0.000577034	0.000230814	0.00150029	0.000115407	0	0
Thauera_Unclassified	0.000577034	0.000692441	0.00034622	0	0	0	0.00253895	0.00657819	0.00138488	0.000461627	0.00103866	0.000115407	0	0	0	0.00392383	0.00311598	0.00692441	0.00115407	0.00126947	0.00138488
Thauera_uncultured bacterium	0	0	0	0	0	0	0.000923254	0.0016157	0.00034622	0	0.00034622	0	0	0	0	0.000692441	0.000230814	0.000115407	0	0	0
Thermobacillus_uncultured bacterium	0	0	0	0	0	0	0	0	0.000115407	0	0	0	0	0	0	0	0	0	0.00207732	0.000692441	0.00311598
Tuzzerella_uncultured bacterium	0	0	0	0	0	0	0	0	0	0.000461627	0.000807848	0.000692441	0.00034622	0.000230814	0.00034622	0	0	0	0	0	0
Tyzzerella_Unclassified	0	0	0	0	0	0	0	0	0	0	0.000577034	0.00034622	0	0.000115407	0.000115407	0	0	0	0	0	0
UBA1819_Unclassified	0	0	0	0	0	0	0	0	0	0	0.000115407	0.00034622	0.00034622	0.000230814	0.000115407	0	0	0	0	0	0
UBA1819_uncultured bacterium	0	0	0	0	0	0	0	0	0	0	0	0.000115407	0.000115407	0	0.000115407	0	0	0	0	0	0
UCG-003_uncultured bacterium	0	0	0	0	0	0	0	0	0	0.000230814	0.000115407	0.000461627	0.00103866	0.000461627	0.000577034	0	0	0	0	0	0
UCG-005_uncultured bacterium	0	0	0	0	0	0	0	0	0	0.000577034	0.000230814	0.000115407	0.000461627	0.000230814	0.000230814	0	0	0	0	0	0
UCG-009_Unclassified	0	0	0	0	0	0	0	0	0	0	0.000115407	0.000230814	0.000115407	0.000115407	0	0	0	0	0	0	0
UCG-009_uncultured bacterium	0	0	0	0	0	0	0	0	0	0	0.000115407	0.000115407	0.000577034	0.000230814	0.000461627	0	0	0	0	0	0
UCG-010_Unclassified	0	0	0	0	0	0	0	0	0	0	0.000115407	0	0.000807848	0.000461627	0.000461627	0	0	0	0	0	0
UCG-010_uncultured bacterium	0	0	0	0	0	0	0	0	0	0	0.00034622	0.0017311	0.00496249	0.00138488	0.00115407	0	0	0	0	0	0
Unclassified	0.00126947	0.00138488	0.000923254	0.0242354	0.0256203	0.0245817	0.000230814	0.000115407	0	0.00242354	0.00138488	0.00323139	0.00565493	0.00553953	0.00542412	0.0447778	0.0590883	0.0166186	0.000461627	0.000807848	0.000692441
Urania-1B-19 marine sediment group_uncultured bacterium	0.000230814	0.000230814	0.00034622	0	0	0	0.000230814	0	0.000577034	0	0	0	0	0	0	0	0	0	0	0	0
VHS-B4-70_Unclassified	0.000230814	0.000115407	0.00034622	0	0	0	0.000230814	0	0.000230814	0	0	0	0	0	0	0	0	0	0	0	0
VHS-B4-70_uncultured Kofleriaceae bacterium	0.000115407	0.000230814	0	0	0	0	0	0	0	0	0	0	0	0	0	0	0	0	0	0	0
Veillonella_uncultured bacterium	0	0.000230814	0.000115407	0	0	0	0	0	0	0	0	0	0	0	0	0	0	0	0	0	0
Vicinamibacteraceae_uncultured Acidobacteria bacterium	0	0	0	0	0	0	0.000230814	0	0.00207732	0	0	0	0	0	0	0.000692441	0.000230814	0.000577034	0	0	0
Vicinamibacteraceae_uncultured bacterium	0	0	0	0	0	0	0	0	0	0	0	0	0	0	0	0.000115407	0.000115407	0.00034622	0	0	0
WS2_Unclassified	0.000461627	0.00126947	0.000807848	0	0	0	0	0	0	0	0	0	0	0	0	0	0	0	0	0	0
Xanthobacteraceae_Unclassified	0	0	0	0	0	0	0	0	0.000115407	0	0	0	0	0	0	0.0034622	0.0017311	0.00646278	0.00300058	0.000577034	0.00380842
Xanthobacteraceae_uncultured bacterium	0	0	0	0	0	0	0	0	0	0	0	0	0	0	0	0	0	0.00034622	0.00034622	0	0.00034622
[Eubacterium] brachy group_uncultured bacterium	0	0	0	0	0	0	0	0	0	0.000230814	0.000461627	0	0.000461627	0.00034622	0.000461627	0	0	0	0	0	0
[Eubacterium] coprostanoligenes group_Unclassified	0	0	0	0	0	0	0	0	0	0.000807848	0.000461627	0.00034622	0.000807848	0.000692441	0.000692441	0	0	0	0	0	0
[Eubacterium] coprostanoligenes group_uncultured bacterium	0	0	0	0	0	0	0	0	0	0.0196192	0.0111945	0.0109636	0.0152337	0.0126947	0.0114253	0	0	0	0	0	0
[Eubacterium] nodatum group_uncultured bacterium	0	0	0	0	0	0	0	0	0	0.000692441	0.000461627	0.000923254	0.000923254	0.00126947	0.0033468	0	0	0	0	0	0
[Eubacterium] oxidoreducens group_Unclassified	0	0	0	0	0	0	0	0	0	0	0	0	0	0.000115407	0.000230814	0	0	0	0	0	0
[Eubacterium] oxidoreducens group_uncultured bacterium	0	0	0	0	0	0	0	0	0	0.00126947	0.0016157	0.000923254	0.000923254	0.00242354	0.00103866	0	0	0	0	0	0
[Eubacterium] siraeum group_uncultured bacterium	0	0	0	0	0	0	0	0	0	0.00034622	0.000230814	0	0	0.000692441	0	0	0	0	0	0	0
[Eubacterium] xylanophilum group_uncultured bacterium	0	0	0	0	0	0	0	0	0	0.00577034	0.00450087	0.00207732	0.00403924	0.00957877	0.0085401	0	0	0	0	0	0
metagenome	0.000230814	0	0.000115407	0	0	0	0.00034622	0	0.000115407	0	0	0.000115407	0	0	0	0.0016157	0.00103866	0.00126947	0.00265436	0.000230814	0.00392383
mle1-7_Unclassified	0.000230814	0.000115407	0	0	0	0	0	0	0	0	0	0	0	0	0	0	0	0	0	0	0
unidentified	0	0	0	0	0	0	0	0	0	0.0017311	0.00196192	0.00138488	0.00288517	0.0034622	0.00473168	0	0	0	0	0	0

## Sheet: Table S5
Table S5 Total metabolites identified
Compound_ID	Name	Formula	Molecular Weight	RT [min]	m/z	mzCloud_Results	mzVault_Results	MassList_Results	0(1)	0(2)	0(3)	2(1)	2(2)	2(3)	4(1)	4(2)	4(3)	6(1)	6(2)	6(3)	8(1)	8(2)	8(3)	10(1)	10(2)	10(3)	12(1)	12(2)	12(3)	QC1	QC2	QC3
Com_1_pos	Caffeine	C8 H10 N4 O2	194.08	7.928	195.087	Full match	Full match	No results	14968056752	1.56556e+10	15431222570	2452638540	2.30639e+09	2069689495	2113773270	2.04635e+09	1.92863e+10	17761731271	18974118123	1897411812	12950762523	13046450739	1.32586e+10	2207414633	2.43527e+09	2614905098	11854520645	12200577945	1.22681e+10	5.07206e+06	3.99826e+06	3.59558e+06
Com_10_pos	N-Acetylornithine	C7 H14 N2 O3	174.1	1.887	175.108	Full match	Full match	Full match	3451358962	3.03672e+09	2445193960	1.21523e+07	1.21391e+07	1.16499e+07	1.07825e+07	1.05897e+07	1.01458e+07	1.1381e+07	9.50876e+06	1.21694e+07	3.33056e+06	4.16465e+06	3.82256e+06	1.02624e+07	1.02235e+07	9.98203e+06	3.05126e+06	3.85563e+06	3.52251e+06	1.93104e+08	1.33034e+08	1.2275e+08
Com_100_neg	D-(-)-Quinic acid	C7 H12 O6	192.064	1.443	191.056	Full match	Full match	Full match	4.89684e+08	6.25333e+08	7.24556e+08	6.71623e+08	6.35895e+08	5.75231e+08	4.84811e+08	4.75585e+08	4.5508e+08	4.73017e+08	545708432	3.55276e+08	2.85404e+08	5.38757e+08	4.20322e+08	5.85906e+08	4.34712e+08	2.74909e+08	1.73226e+08	2.24084e+08	2.02628e+08	6.32738e+06	5.26158e+06	5.02473e+06
Com_1008_pos	pentane-1,2,3,4,5-pentol	C5 H12 O5	152.068	1.358	153.075	Full match	No results	Full match	231987	235697	225678	1.14158e+07	1.18942e+07	1.19063e+07	1.69158e+07	1.50152e+07	1.27586e+07	2.02565e+07	1.71667e+07	2.14171e+07	1.20363e+06	1.40161e+06	1.32867e+06	3.52623e+07	3.75817e+07	3.91569e+07	590245	611677	612980	4.758e+07	3.37822e+07	3.02309e+07
Com_101_pos	4-Hydroxybenzaldehyde	C7 H6 O2	122.037	8.515	123.044	Full match	Full match	Full match	3.25781e+08	3.1965e+08	2.94899e+08	7.77846e+07	9.06341e+07	9.99293e+07	8.79802e+07	9.9734e+07	1.09123e+08	9.29993e+07	9.36175e+07	8.3524e+07	3.70435e+08	3.32395e+08	3.58444e+08	9.12158e+07	8.01009e+07	6.73998e+07	2.70354e+08	2.64842e+08	2.7295e+08	3.87376e+07	2.80624e+07	3.61379e+07
Com_1024_pos	(11E,15Z)-9,10,13-trihydroxyoctadeca-11,15-dienoic acid	C18 H32 O5	310.214	12.104	311.221	Invalid mass	No results	No match	1.30919e+07	1.15106e+07	9.25876e+06	3.12149e+06	3.22823e+06	3.20836e+06	3.19738e+06	3.08529e+06	2.90003e+06	3.20408e+06	2.91145e+06	3.19156e+06	8.84039e+06	8.38421e+06	8.78455e+06	2.79795e+06	2.67767e+06	2.50436e+06	13006955	1.23798e+07	1.29472e+07	1.1304e+06	1.12791e+06	1.69168e+06
Com_1029_neg	Palmitoyl ethanolamide	C18 H37 N O2	359.303	14.711	358.296	Invalid mass	No results	No results	501834	520092	508053	1.8428e+06	1.83767e+06	1.76049e+06	760718	1.06588e+06	1.34577e+06	1.0634e+06	1.24664e+06	778875	1.18418e+06	893479	1.0596e+06	1.64346e+06	1.08785e+06	510691	4.07753e+06	3.5236e+06	3.87658e+06	2.21729e+06	3.43753e+06	3.83912e+06
Com_1030_neg	1-Caffeoylquinic Acid	C16 H18 O9	354.095	6.313	353.089	No results	No results	Full match	6.60552e+06	6.26514e+06	5.55979e+06	2.09746e+06	2.10485e+06	2.0297e+06	1.12855e+06	1.31965e+06	1.47946e+06	1.13792e+06	1.31443e+06	853049	2.90928e+06	4.22397e+06	3.63796e+06	1.84778e+06	1.29683e+06	720196	2.67708e+06	3.03677e+06	2.91406e+06	1.32258e+06	617813	1.21251e+06
Com_1033_pos	N6-Succinyl Adenosine	C14 H17 N5 O8	383.107	6.649	384.114	No results	No results	Full match	1.29265e+07	1.20248e+07	1.04226e+07	707604	780528	822842	796565	806085	796488	894987	816289	888447	1.85328e+06	558641	1.23008e+06	829606	806299	767026	2.01033e+06	1.63366e+06	1.85844e+06	1.5655e+06	1.61737e+06	1.12209e+06
Com_1034_pos	2-Phenylglycine	C8 H9 N O2	151.061	5.132	152.068	Invalid mass	No results	No results	10455300	9.82619e+06	8.62468e+06	1.24553e+06	1.35349e+06	1.40838e+06	1.42677e+06	1.44391e+06	1.4268e+06	2.05683e+06	1.54481e+06	2.37296e+06	1.17633e+07	1.25005e+07	1.23746e+07	1.84756e+06	1.61777e+06	1.35594e+06	1.24138e+07	1.16075e+07	1.22509e+07	13791925	1.47679e+07	2.04518e+07
Com_1036_pos	MQH	C16 H26 N6 O5 S	414.167	9.688	415.174	Full match	No results	No results	1.28495e+07	1.2004e+07	1.04591e+07	1.32112e+06	1.42435e+06	1.47171e+06	1.5441e+06	1.51924e+06	1.45835e+06	1.64515e+06	1.49471e+06	1.63891e+06	1.38192e+06	1.34853e+06	1.39253e+06	1.53942e+06	1.45503e+06	1.34182e+06	1.15123e+06	982352	1.08813e+06	522719	269270	492934
Com_1037_neg	(+)-alpha-Lipoic acid	C8 H14 O2 S2	206.043	1.5	205.035	No results	No results	Full match	550249	481988	385651	3.57442e+06	3.77223e+06	3.82212e+06	1.34691e+06	1.7312e+06	2.07443e+06	1.50237e+06	1.53743e+06	1.32422e+06	4.26298e+06	825187	2.59497e+06	2.50343e+06	1.93078e+06	1.3199e+06	401833	588078	504855	832746	733811	805036
Com_1039_pos	Indole-3-acetic acid	C10 H9 N O2	175.063	9.849	176.07	Full match	Full match	Full match	1.65382e+06	1.61926e+06	1.49037e+06	1.20636e+06	1.26309e+06	1.27029e+06	1.26049e+06	1.28576e+06	1.28054e+06	1.74545e+06	1.35745e+06	1.96723e+06	13415807	4.78096e+06	9.28035e+06	1.35969e+06	1.7859e+06	2.17674e+06	2.03609e+06	2.23531e+06	2.17841e+06	1.68363e+06	1.66854e+06	1.7259e+06
Com_1068_pos	Chlorogenic acid	C16 H18 O9	376.076	7.76	377.083	Invalid mass	No results	No results	1.15885e+07	1.09368e+07	9.64804e+06	1.37866e+06	1.38799e+06	1.34288e+06	1.17418e+06	1.34322e+06	1.4804e+06	1.62771e+06	1.18982e+06	1.91057e+06	1.1725e+07	1.15476e+07	1.1869e+07	1.33248e+06	1.44047e+06	1.51992e+06	1.12846e+07	1.03485e+07	1.10329e+07	448441	313166	444244
Com_1075_pos	3'-Adenosine monophosphate (3'-AMP)	C10 H14 N5 O7 P	347.062	2.076	348.069	Full match	Full match	Full match	1.21501e+07	9.74016e+06	6.76287e+06	2.06596e+06	2.06003e+06	1.97331e+06	2.08034e+06	2.01534e+06	1.90255e+06	2.52559e+06	2.66913e+06	2.14153e+06	855489	584402	734345	1.85718e+06	1.80367e+06	1.71444e+06	584505	710502	660453	244034	265464	261592
Com_1083_pos	4-Ethylbenzaldehyde	C9 H10 O	134.073	11.543	135.08	Full match	No results	No results	7.32556e+06	7.14293e+06	6.54421e+06	2.17599e+06	2.0864e+06	1.91498e+06	2.06307e+06	2.52807e+06	2.93312e+06	2.13562e+06	1.98737e+06	2.08049e+06	1.00786e+07	1.12862e+07	1.08961e+07	2.31405e+06	2.28902e+06	2.21866e+06	1.26679e+07	1.1991e+07	1.2576e+07	2.95155e+07	2.45267e+07	1.39994e+07
Com_11_pos	3-Methylcrotonylglycine	C7 H11 N O3	157.074	1.889	175.108	Full match	No results	No results	3450066437	3.03548e+09	2444078100	1.82986e+07	1.86327e+07	1.8236e+07	1.87211e+07	1.71762e+07	1.52239e+07	1.85963e+07	1.62311e+07	1.91904e+07	7.74889e+06	7.70534e+06	7.88166e+06	1.55653e+07	1.57086e+07	1.55409e+07	6.61878e+06	6.8568e+06	6.87254e+06	1.3014e+06	1.59983e+06	1.02042e+06
Com_1103_pos	12-Oxo phytodienoic acid	C18 H28 O3	292.203	12.109	293.21	Full match	No results	No results	1.05741e+07	9.22966e+06	7.34763e+06	1.6579e+06	1.71459e+06	1.70404e+06	1.69821e+06	1.63867e+06	1.54028e+06	1.70177e+06	1.54634e+06	1.69512e+06	6.80358e+06	6.26362e+06	6.66427e+06	1.48606e+06	1.42218e+06	1.33013e+06	1.03824e+07	1.07717e+07	1.07886e+07	3.43258e+06	3.99573e+06	3.75701e+06
Com_1109_pos	AL 8810 Methyl ester	C25 H33 F O4	416.24	11.331	417.247	Invalid mass	No results	No results	8.37701e+06	7.98096e+06	7.11999e+06	1.80752e+06	1.96362e+06	2.04272e+06	2.04712e+06	2.06213e+06	2.02824e+06	2.04341e+06	1.84773e+06	2.04448e+06	8.86815e+06	9.66628e+06	9.45256e+06	1.81224e+06	1.70702e+06	1.568e+06	1.21422e+07	1.02798e+07	1.14352e+07	938544	800657	815589
Com_111_neg	Citric acid	C6 H8 O7	192.027	1.11	191.02	Full match	Full match	Full match	2.30896e+08	2.57136e+08	2.68397e+08	4.32699e+07	6.33106e+07	8.08685e+07	2.96287e+08	2.49464e+08	1.96724e+08	1.47239e+08	1.57003e+08	123452355	3.64452e+08	2.96774e+08	3.37225e+08	1.52158e+08	1.33821e+08	112833868	1.16497e+08	134138029	1.27824e+08	608053	807475	561521
Com_111_pos	7-Methylxanthine	C6 H6 N4 O2	166.049	4.665	167.056	Full match	No results	Full match	2.47175e+08	1.83403e+08	1.08948e+08	1.1087e+07	1.20024e+07	1.24472e+07	1.02453e+07	9.76969e+06	9.06235e+06	1.11431e+07	1.00682e+07	1.11567e+07	3.54615e+08	2.73454e+08	3.20315e+08	1.42258e+07	1.21243e+07	9.78271e+06	207217390	180366011	1.97668e+08	1.22779e+08	8.43423e+07	8.74412e+07
Com_1116_neg	Chlortetracycline	C22 H23 Cl N2 O8	478.111	9.842	477.104	Invalid mass	No match	No results	5.17713e+06	5.11001e+06	4.74523e+06	1.60168e+06	1.61764e+06	1.57016e+06	1.80621e+06	1.47993e+06	1.11855e+06	879136	1.03379e+06	640751	2.26607e+06	2.74471e+06	2.5555e+06	1.39953e+06	904484	391529	795117	1.8795e+06	1.36405e+06	688847	548121	788353
Com_1130_neg	12-Hydroxydodecanoic acid	C12 H24 O3	216.172	11.563	215.165	Full match	No results	No results	2836682	2.55753e+06	2.12939e+06	1.87263e+06	1.84749e+06	1.74991e+06	1.4591e+06	1.47416e+06	1.45426e+06	1.10934e+06	1.40821e+06	704817	2.92662e+06	1.87973e+06	2.45124e+06	1.47457e+06	1.02565e+06	556415	1.74992e+06	1.6621e+06	1.74013e+06	1.7681e+07	1.28826e+07	1.09873e+07
Com_1131_pos	Rhamnetin	C16 H12 O7	316.058	8.856	317.065	Full match	No results	No results	5.13014e+06	4.91176e+06	4.40727e+06	597187	685463	746857	698542	684690	654600	745421	693780	726069	5.26326e+06	6.55107e+06	6.0253e+06	657029	627408	585363	1.17921e+07	9.90118e+06	1.10636e+07	277475	355711	403388
Com_1135_pos	2-Phenylacetamide	C8 H9 N O	135.068	11.058	136.076	No results	Full match	No results	5.63433e+06	4.76739e+06	3.62274e+06	1.94709e+06	2.37364e+06	2.70712e+06	2.91481e+06	2.21244e+06	1.4576e+06	2.48523e+06	2.37153e+06	2.36224e+06	889590	4.19864e+06	2.595e+06	1.93029e+06	1.91411e+06	1.86003e+06	1.1688e+07	9.67511e+06	1.08952e+07	8.81501e+06	7.40932e+06	7.71883e+06
Com_114_pos	Paraxanthine	C7 H8 N4 O2	180.065	7.019	181.072	Full match	Full match	No results	3.87974e+07	3.48439e+07	2.88606e+07	1.02229e+07	1.13658e+07	1.2063e+07	1.2577e+07	1.2134e+07	1.14033e+07	1.4178e+07	1.37346e+07	1.32711e+07	1.66077e+08	9.04109e+07	1.30809e+08	1.07674e+07	1.50001e+07	1.89358e+07	1.32949e+08	110158294	1.23985e+08	2.46202e+07	3.22335e+07	3.68347e+07
Com_1145_pos	4,6,8-trihydroxy-7-methoxy-3-methyl-3,4-dihydro-1H-2-benzopyran-1-one	C11 H12 O6	240.063	1.347	241.07	Full match	No results	No results	1.41993e+06	1.7915e+06	2.0587e+06	2.09289e+07	3.69332e+07	5.14892e+07	5.09478e+07	5.27521e+07	5.33054e+07	4.90352e+07	4.63645e+07	4.70358e+07	2.7796e+06	2.62423e+06	2.75595e+06	5.57649e+07	4.68654e+07	3.70378e+07	1.33912e+06	1.44059e+06	1.41765e+06	2.34083e+06	2.65693e+06	1.9721e+06
Com_1149_pos	4-oxo-5-phenylpentanoic acid	C11 H12 O3	209.105	9.585	210.112	Invalid mass	No results	No results	1.09396e+07	9.97476e+06	8.42889e+06	1.02724e+06	1.08636e+06	1.10287e+06	808232	903441	977224	1.04862e+06	1.13501e+06	862361	3.79105e+06	5.23394e+06	4.60274e+06	1.15962e+06	1.05389e+06	927293	4.39828e+06	3.95541e+06	4.26038e+06	302048	472897	506633
Com_115_pos	Erythrono-1,4-lactone	C4 H6 O4	118.027	2.727	119.034	Full match	No results	Full match	3.82704e+07	3.72287e+07	3.40184e+07	9.80668e+07	1.16534e+08	1.30431e+08	1.11939e+08	1.21031e+08	127252502	1.46578e+08	1.3756e+08	1.41636e+08	3.36837e+08	128892864	2.37522e+08	1.31355e+08	1.22443e+08	1.11106e+08	1.71209e+08	1.26587e+08	1.51876e+08	113089	196725	213351
Com_1152_neg	4-(acetylamino)phenyl 3-chlorobenzoate	C15 H12 Cl N O3	289.048	1.163	288.041	Invalid mass	No results	No results	2.76328e+06	2.96844e+06	3.00068e+06	739596	1.04523e+06	1.30988e+06	4.75197e+06	5.34824e+06	5.81767e+06	5.62563e+06	6.16893e+06	4.54656e+06	2.64181e+06	3.93812e+06	3.35576e+06	6.61498e+06	4.68315e+06	2658571	2.15287e+06	3.04378e+06	2.65029e+06	750306	754244	900474
Com_1163_pos	2-acetamido-3-(4-methoxyphenyl)propanoic acid	C12 H15 N O4	237.1	8.14	238.107	Full match	No results	Full match	1.07002e+07	1.01765e+07	9.06001e+06	741119	735775	701578	1.01938e+06	858888	678032	918161	922965	825913	1.00198e+07	9.98683e+06	1.02034e+07	683430	842116	984127	1.03815e+07	9.97979e+06	1.03842e+07	1.44794e+06	1.6051e+06	1.12048e+06
Com_1165_neg	Methyl-2-hydroxyisobutyric acid	C5 H10 O3	118.05	1.788	117.043	No results	Invalid mass	No results	348208	364644	359838	614778	612378	585964	423204	488544	542299	388144	426761	312561	3.08766e+06	356575	1.75656e+06	577717	432346	278413	393711	407067	408397	1.55901e+08	1.09456e+08	1.41236e+08
Com_1175_neg	PE (17:1/17:1)	C39 H74 N O8 P	715.518	16.396	714.511	No results	Full match	No results	3.79257e+06	2.34064e+06	752360	2.82294e+06	2.88839e+06	2.84058e+06	1.16149e+06	1.62819e+06	2.05627e+06	1.54938e+06	1.80141e+06	1.14979e+06	474750	2.96981e+06	1.75673e+06	2.56535e+06	1.65311e+06	708137	2.11894e+06	522504	1.34713e+06	2.36056e+07	1.61255e+07	1.5732e+07
Com_1181_neg	5-Methoxyindole-3-Carbaldehyde	C10 H9 N O2	175.063	9.164	174.056	No results	No results	Full match	822314	667595	473988	961878	1.18455e+06	1.36076e+06	437655	526811	603473	804815	973461	559519	520349	682246	613323	1.32701e+06	822548	301794	453926	491525	482180	1.4177e+06	2.02204e+06	1.24744e+06
Com_119_pos	Dipropylene glycol dimethyl ether	C8 H18 O3	162.125	10.302	163.133	Full match	No results	No results	6.25779e+07	5.81313e+07	5.02984e+07	1.11219e+08	1.1195e+08	1.08292e+08	1.39564e+08	1.37537e+08	1.32249e+08	1.55832e+08	1.43896e+08	1.52927e+08	1.36736e+08	1.40607e+08	1.41445e+08	1.48292e+08	1.52248e+08	1.53189e+08	3.25574e+08	2.17158e+08	2.76793e+08	2825696250	3472682214	4636425016
Com_1191_pos	myricetin 3-O-beta-D-galactopyranoside	C21 H20 O13	480.09	8.885	481.097	Full match	No results	No results	5.95141e+06	6.1252e+06	5.94219e+06	1.43404e+06	1.57217e+06	1.64865e+06	1.67742e+06	1.63514e+06	1.55408e+06	1.7992e+06	1.71971e+06	1.70735e+06	9.9979e+06	1.08843e+07	1.06499e+07	1.58776e+06	1.52924e+06	1.44045e+06	1.08326e+07	9.16756e+06	1.02001e+07	1.61298e+07	1.57056e+07	1.57757e+07
Com_1194_neg	Phosphoethanolamine	C2 H8 N O4 P	141.019	10.527	140.011	No results	No results	Full match	414592	479400	516281	1.32436e+06	9.09365e+06	1.65063e+07	707053	945952	1.16242e+06	1.28003e+06	1.61874e+06	819412	308587	357807	339861	1.2074e+06	3.19748e+06	5.12425e+06	263000	272205	272955	2062016007	1838325384	1649959646
Com_12_neg	2,2-Bis(hydroxymethyl)propionic acid	C5 H10 O4	134.058	1.384	133.051	Full match	No results	No results	5.58141e+08	5.81578e+08	5.71137e+08	9862988231	1.06438e+10	11007121444	5906946814	7.48794e+09	8891361281	1.07868e+10	11672961404	8873254453	1.36673e+08	3.48623e+08	2.47501e+08	10506661770	6.78379e+09	2926577741	3.95333e+07	8.74468e+07	6.47598e+07	9.6069e+08	667459865	6.78425e+08
Com_120_pos	D-Glucosamine	C6 H13 N O5	179.079	1.239	180.086	Full match	No results	Full match	2.19767e+08	2.04629e+08	1.7757e+08	6.52735e+08	5.63134e+08	4.51448e+08	4.23665e+08	3.7552e+08	3.18469e+08	2.99772e+08	3.03993e+08	2.67001e+08	2.18361e+08	2.48427e+08	2.38062e+08	2.14437e+08	1.86098e+08	1.54073e+08	2.91651e+08	2.96951e+08	3.00187e+08	2.62749e+07	2.28766e+07	2.0399e+07
Com_1210_pos	N-Acetyl-aspartic acid	C6 H9 N O5	175.048	1.433	176.055	No results	No results	Full match	638991	618953	562859	4.86349e+06	4.73385e+06	4.41857e+06	5.17914e+06	4.72932e+06	4.16735e+06	5.41096e+06	4.24157e+06	6.06501e+06	214991	508625	369044	4.04937e+06	5.29183e+06	6.4295e+06	710420	594589	665554	5.25124e+06	4.2003e+06	6.17702e+06
Com_1214_neg	Prostaglandin A3	C20 H28 O4	314.188	13.228	313.181	Invalid mass	No results	No match	1.32383e+06	1.1004e+06	812868	1.52952e+06	1.60982e+06	1.62699e+06	598875	1.23692e+06	1.84564e+06	979207	938632	926524	552517	630515	603347	1.83756e+06	1.11498e+06	370326	2.56608e+06	1.15864e+06	1.89961e+06	783385	733025	819903
Com_1214_pos	5-Hydroxyindole	C8 H7 N O	133.053	9.134	134.06	Full match	No results	Full match	8.28705e+06	8.72872e+06	8.66193e+06	1.09702e+06	1.21752e+06	1.29027e+06	1.65678e+06	1.51812e+06	1.34346e+06	2.03847e+06	1.6989e+06	2.18391e+06	9.10324e+06	9.20112e+06	9.33522e+06	970637	1.31543e+06	1.63418e+06	9.87591e+06	8.04981e+06	9.14212e+06	6.14177e+06	5.63886e+06	5.59581e+06
Com_1228_pos	11-dehydro Thromboxane B2	C20 H32 O6	368.217	12.105	369.224	Invalid mass	No results	No results	3.70598e+06	3.66337e+06	3.40736e+06	885698	915983	910347	884149	863746	822859	900981	810575	905579	5.20303e+06	7.10249e+06	6.27582e+06	793896	759767	710593	1.02934e+07	8.10356e+06	9.38247e+06	2.37594e+06	1.58878e+06	1.98399e+06
Com_1235_neg	dopaquinone	C9 H9 N O4	195.053	2.244	194.046	No results	No results	Full match	1.05497e+06	1.12717e+06	1.13371e+06	1.93898e+06	1.73017e+06	1.45352e+06	859272	1.14882e+06	1.41113e+06	878401	865428	807718	1.66181e+06	1.03205e+06	1.37387e+06	1.5155e+06	997035	458826	2.42063e+06	2.24144e+06	2.37766e+06	2.96208e+06	1.55994e+06	2.77018e+06
Com_1244_neg	Deoxyguanosine	C10 H13 N5 O4	267.096	6.151	266.09	No results	No results	Full match	3.53598e+06	3.79827e+06	3.8393e+06	2.73937e+06	2.68266e+06	2.52075e+06	1.12224e+06	1.51754e+06	1.87686e+06	1.43585e+06	1.65007e+06	1.08489e+06	632417	893718	778329	2.22505e+06	1.45936e+06	664772	597548	641163	631743	2.46401e+06	2.76475e+06	2.47418e+06
Com_1254_pos	10-Undecenoic acid	C11 H20 O2	184.146	12.083	185.154	No results	No results	Full match	8.34014e+06	7.79217e+06	6.79029e+06	2.6455e+06	3.02484e+06	3.28557e+06	3.5458e+06	3.47848e+06	3.32866e+06	3.84543e+06	3.16769e+06	4.15694e+06	8.83173e+06	8.77477e+06	8.97931e+06	3.82519e+06	3.48934e+06	3.0844e+06	9.47302e+06	7.84441e+06	8.83189e+06	1.27605e+06	1.02758e+06	1.02648e+06
Com_1262_pos	Obscurolide A1	C15 H17 N O5	291.11	5.991	292.117	Full match	No results	No results	8.23256e+06	8.47579e+06	8.22528e+06	1.89771e+06	2.10628e+06	2.23226e+06	2.16641e+06	2.15526e+06	2.093e+06	2.49525e+06	2.27377e+06	2.47909e+06	4.3309e+06	3.51163e+06	3.99969e+06	2.24225e+06	2.14116e+06	1.99767e+06	8.20355e+06	5.37065e+06	6.92284e+06	1.30522e+06	1.4186e+06	1.82012e+06
Com_1265_pos	Ergosta-5,7,9(11),22-Tetraen-3-beta-Ol	C28 H42 O	394.323	16.069	395.33	No results	No results	Full match	447347	488543	501280	2.42476e+06	3.37471e+06	4.19232e+06	1.17491e+06	1.76952e+06	2.32217e+06	1.16658e+06	1.06821e+06	1.15385e+06	1.54202e+06	1.56532e+06	1.58474e+06	1.05844e+06	983062	888216	9.9267e+06	6.8942e+06	8.57866e+06	901602	851866	830799
Com_127_neg	Sucrose	C12 H22 O11	342.116	1.423	341.109	Full match	Full match	Full match	5.16312e+07	5.53676e+07	5.58787e+07	3.75979e+08	4.5807e+08	5.22198e+08	5.95047e+08	7.33143e+08	8.53853e+08	4.99233e+08	5.97333e+08	3.53587e+08	2.57757e+07	4.97973e+07	3.85422e+07	7.00168e+08	6.26438e+08	5.40303e+08	8.78931e+06	1.87001e+07	1.40196e+07	773916	904083	1.03454e+06
Com_128_pos	6-Aminonicotinamide	C6 H7 N3 O	137.059	7.923	138.066	No results	No results	Full match	2.70812e+08	2.48771e+08	2.12239e+08	2.84889e+07	3.21666e+07	3.45829e+07	2.3877e+07	2.75925e+07	3.06536e+07	2.74101e+07	3.04819e+07	2.17279e+07	2.33523e+08	2.54502e+08	2.48893e+08	2.97276e+07	3.01996e+07	3.00736e+07	2.04639e+08	2.08488e+08	2.10695e+08	681363	1.0216e+06	1.22315e+06
Com_1283_pos	Valine	C5 H11 N O2	117.079	1.757	118.086	Full match	No results	Full match	9.25363e+06	8.50281e+06	7.25669e+06	7.04047e+06	7.70643e+06	8.07017e+06	9.10059e+06	1.04384e+07	1.15288e+07	1.14028e+07	1.1279e+07	1.04407e+07	1.85776e+06	1.04022e+06	1.47797e+06	7.45105e+06	7.99789e+06	8.38636e+06	2.72919e+06	2.01304e+06	2.41854e+06	428322	363439	456179
Com_1284_pos	13(S)-HOTrE	C18 H30 O3	294.219	12.403	295.226	Full match	No results	Full match	9.227e+06	8.84889e+06	7.95531e+06	2.51313e+06	2.62025e+06	2.62462e+06	2.53457e+06	2.54737e+06	2.49975e+06	2.55328e+06	2.29555e+06	2.56785e+06	7.62019e+06	8.17417e+06	8.05512e+06	2.14422e+06	2.05892e+06	1.93284e+06	9.32536e+06	5.82937e+06	7.72891e+06	278651	309528	288941
Com_129_neg	2-Oxoglutaric acid	C5 H6 O5	146.021	1.178	145.014	Full match	No results	Full match	3.74045e+06	4.30627e+06	4.62123e+06	1.09313e+07	1.1576e+07	1.17667e+07	2.01825e+07	2.11958e+07	2.17064e+07	1.54127e+07	1.91399e+07	1.02176e+07	2.94638e+08	1.50695e+07	1.57951e+08	1.90318e+07	1.19192e+07	4.57064e+06	1.77768e+06	1.74412e+06	1.79612e+06	2.93265e+07	1.85857e+07	1.58652e+07
Com_129_pos	L-Pyroglutamic acid	C5 H7 N O3	129.042	2.27	130.05	Full match	Full match	Full match	2.15286e+08	2.2871e+08	2.28812e+08	3.03105e+07	3.1019e+07	3.0511e+07	3.34872e+07	5.22477e+07	6.97692e+07	4.7094e+07	4.90061e+07	4.06968e+07	2.18903e+07	2.75546e+07	2.52169e+07	3.03075e+07	2.7372e+07	2.38946e+07	1.10803e+08	9.77767e+07	1.06376e+08	3.27707e+06	4.34777e+06	4.11973e+06
Com_130_pos	2-[(2-furylmethyl)sulfonyl]-N'-hydroxyethanimidamide	C7 H10 N2 O4 S	218.04	1.377	219.047	Invalid mass	No results	No results	3.14999e+07	2.88681e+07	2.45546e+07	1.50418e+08	1.55111e+08	1.53722e+08	1.63152e+08	1.52363e+08	1.3796e+08	4.29608e+08	3.78977e+08	4.39324e+08	2.78991e+07	5.36482e+07	4.15891e+07	2.4814e+08	7.90632e+08	1317468251	2.75111e+08	8.86751e+07	1.85531e+08	1.25569e+08	1.11495e+08	7.45057e+07
Com_1305_pos	trans-2-Methyl-2-pentenoic Acid	C6 H10 O2	114.068	7.818	115.075	No results	No results	Full match	2.04941e+06	1.98689e+06	1.80863e+06	6.09894e+06	6.51806e+06	6.68157e+06	7.61506e+06	7.77505e+06	7.75065e+06	9.09309e+06	6.77682e+06	1.05434e+07	8.14759e+06	4.22144e+06	6.30821e+06	7.66405e+06	8.71459e+06	9.59257e+06	9.48745e+06	8.1024e+06	8.97083e+06	3.62296e+06	6.08587e+06	5.69082e+06
Com_1321_neg	Quercetin-3-O-beta-glucopyranosyl-6'-acetate	C23 H22 O13	506.107	9.165	505.099	No results	Full match	No results	2.39281e+06	2.66937e+06	2.79043e+06	1.22513e+06	1.21355e+06	1.15437e+06	504534	687033	853239	681190	788502	509002	898596	1.40116e+06	1.17288e+06	1.01929e+06	665261	298056	1.18859e+06	1.00009e+06	1.11623e+06	2.19429e+06	2.15627e+06	1.26046e+06
Com_1335_pos	Jasmonic acid	C12 H18 O3	210.125	9.248	211.133	Full match	No results	No results	8.7321e+06	8.19179e+06	7.17429e+06	2.01467e+06	2.10775e+06	2.11818e+06	1.85764e+06	1.76802e+06	1.63646e+06	2.6662e+06	2.11775e+06	2.96073e+06	7.15568e+06	6.16356e+06	6.79282e+06	2.70434e+06	2.25892e+06	1.76877e+06	6.91546e+06	6.17946e+06	6.67841e+06	5.78746e+08	5.20143e+08	2.69193e+08
Com_1353_pos	Traumatic acid	C12 H20 O4	228.136	9.247	229.143	No results	No results	Full match	8.55094e+06	8.03533e+06	7.05165e+06	1.89255e+06	2.08173e+06	2.18928e+06	2.05042e+06	2.03333e+06	1.96802e+06	2.62216e+06	2.23147e+06	2.76312e+06	6.8699e+06	6.49091e+06	6.81401e+06	2.66344e+06	2.39615e+06	2.08142e+06	7.2767e+06	6.37897e+06	6.96439e+06	683688	1.20255e+06	1.10822e+06
Com_1370_pos	Theanine	C7 H14 N2 O3	174.1	2.381	175.108	No results	Full match	Full match	8.42112e+06	5.64978e+06	2.54932e+06	404943	415076	408931	447059	438623	419784	509010	478124	491418	121214	111273	118569	415251	422325	421036	116085	110473	115545	1.28894e+07	1.48191e+07	1.40117e+07
Com_1371_pos	Hypoxanthine	C5 H4 N4 O	136.038	5.766	137.046	Full match	Full match	Full match	2.36795e+06	2.18206e+06	1.86905e+06	787208	1.05061e+06	1.2728e+06	1.19226e+06	1.07244e+06	927184	1.03252e+06	930513	1.03619e+06	6.05529e+06	871419	3.53262e+06	910645	893293	858252	8.44036e+06	8.56551e+06	8.67299e+06	1.71402e+07	2.31597e+07	2.51231e+07
Com_1378_pos	3-amino-2-phenyl-2H-pyrazolo[4,3-c]pyridine-4,6-diol	C12 H10 N4 O2	242.08	10.276	243.087	Full match	No results	No results	5.13607e+06	4.75768e+06	4.10215e+06	3.44952e+06	3.99885e+06	4.39136e+06	6.08949e+06	6.50261e+06	6.76151e+06	6.51661e+06	5.90646e+06	6.50613e+06	8.70839e+06	5.89569e+06	7.44808e+06	6.40289e+06	6.20989e+06	5.89393e+06	6.20798e+06	5.95215e+06	6.20167e+06	6.87565e+06	1.09197e+07	1.0206e+07
Com_139_neg	Kaempferol-3-Galactoside-6''-Rhamnoside-3'''-Rhamnoside	C33 H40 O19	740.218	9.705	739.21	Full match	No results	No results	3.26998e+08	3.31208e+08	3.16125e+08	8.8793e+06	1.13005e+07	1.32786e+07	5.14698e+07	4.56096e+07	3.86677e+07	1.69622e+07	1.80131e+07	1.42958e+07	202668037	3.18649e+08	2.65872e+08	1.32059e+07	2.27869e+07	3.19167e+07	2.32801e+08	2.22311e+08	2.32107e+08	711354	1.09691e+06	797627
Com_1392_pos	N,N-dimethyl-9H-purin-6-amine	C7 H9 N5	163.086	5.112	164.093	Full match	No results	Full match	1.74159e+06	1.61351e+06	1.39144e+06	1.08675e+06	1.18095e+06	1.22884e+06	1.24489e+06	1.25984e+06	1.24492e+06	1.44562e+06	1.34788e+06	1.40567e+06	4.27648e+06	7.15097e+06	5.828e+06	1.28068e+06	1.2442e+06	1.18309e+06	8.57384e+06	7.10001e+06	7.99366e+06	1.64069e+06	1.09482e+06	966556
Com_14_neg	Catechin	C15 H14 O6	290.08	7.983	289.073	Full match	Full match	No results	3296350644	3.28896e+09	3089980802	8.50808e+07	1.06343e+08	1.23435e+08	6.37794e+08	5.00095e+08	3.50536e+08	2.07191e+08	2.39833e+08	1.54816e+08	2285660427	3209118112	2.80234e+09	148348494	2.24859e+08	296917675	2576380932	2714680691	2.69844e+09	1.40319e+08	1.11274e+08	9.90547e+07
Com_141_neg	Adipic acid	C6 H10 O4	146.058	2.256	145.051	Full match	Full match	Full match	3.1304e+08	3.37374e+08	3.42055e+08	3.79184e+07	3.69593e+07	3.45508e+07	1.57557e+07	1.94491e+07	2.26812e+07	1.94567e+07	2.052e+07	1.65403e+07	2.41294e+08	2.63383e+08	2.57385e+08	3.11471e+07	3.07347e+07	2.97136e+07	1.81269e+08	1.78679e+08	1.83573e+08	9758732679	10352052851	9962323056
Com_142_pos	Rutin	C27 H30 O16	610.152	9.396	611.159	Full match	Full match	No results	2.34193e+08	2.20722e+08	1.94393e+08	1.08079e+07	1.22117e+07	1.31365e+07	1.15871e+07	1.24661e+07	1.30494e+07	1.05307e+07	8.96346e+06	1.10951e+07	2.02404e+08	1.94403e+08	2.02372e+08	1.23887e+07	1.45287e+07	1.6381e+07	2.10868e+08	1.86208e+08	2.02509e+08	2.38953e+08	1.72577e+08	1.82269e+08
Com_1432_pos	Octanedioic acid	C8 H14 O4	174.089	5.505	175.096	No results	No results	Full match	2.22796e+06	2.59916e+06	2.81894e+06	1.2042e+07	1.27366e+07	1.29317e+07	1.29886e+07	1.25914e+07	1.18956e+07	1.44759e+07	1.47417e+07	1.28314e+07	5.31935e+06	8.42308e+06	7.00864e+06	1.17842e+07	1.24371e+07	1.28437e+07	5.14743e+06	4.379e+06	4.85848e+06	1.26648e+08	186936584	175555792
Com_1438_neg	PE (17:1/19:1)	C41 H78 N O8 P	743.548	16.676	742.541	No results	Full match	No results	227975	241388	240739	912260	922871	897291	364238	517831	659143	499268	592189	358797	161975	217264	193412	9.12073e+06	4.72632e+06	238325	156553	149788	156234	2.24144e+07	2.38901e+07	2.46129e+07
Com_1450_pos	Mesalamine	C7 H7 N O3	153.042	7.318	154.05	Full match	No results	Full match	1.14753e+06	1.12045e+06	1.02811e+06	6.46336e+06	6.5493e+06	6.37841e+06	7.31467e+06	6.72928e+06	5.98431e+06	7.59992e+06	6.3102e+06	8.16584e+06	7.97211e+06	1.28239e+06	4.71979e+06	7.09419e+06	6.47272e+06	5.72308e+06	884749	937630	929413	6.71221e+07	4.50368e+07	5.64487e+07
Com_1452_pos	Hesperetin	C16 H14 O6	302.076	10.052	303.083	Invalid mass	No results	No results	6.16646e+06	5.75499e+06	5.00828e+06	755961	776905	767381	777409	757815	720248	808172	717291	822084	7.01997e+06	6.85675e+06	7.07713e+06	1.30045e+06	1.34671e+06	1.3663e+06	7.97415e+06	7.18847e+06	7.73294e+06	1.23413e+07	1.56156e+07	1.30273e+07
Com_1459_pos	Vindoline	C25 H32 N2 O6	456.232	10.033	457.24	Invalid mass	No results	No results	7.487e+06	6.65523e+06	5.43579e+06	1.23706e+06	1.39505e+06	1.49834e+06	1.60569e+06	1.54544e+06	1.44853e+06	1.56093e+06	1.40054e+06	1.57266e+06	4.89892e+06	5.83905e+06	5.47636e+06	1.3788e+06	1.33372e+06	1.26223e+06	4.19591e+06	3.12742e+06	3.7349e+06	3.27442e+07	2.23579e+07	4.02094e+07
Com_146_neg	2-Ketohexanoic acid	C6 H10 O3	130.063	5.913	129.056	No results	No results	Full match	2.30882e+07	2.36942e+07	2.29199e+07	3.97505e+07	4.07008e+07	4.00549e+07	2.47323e+07	2.83757e+07	3.13463e+07	2.51013e+07	2.91991e+07	1.86128e+07	2.25018e+08	5.60682e+07	1.43354e+08	3.75645e+07	2.54272e+07	1.27865e+07	1.56098e+07	1.7549e+07	1.6911e+07	2.22286e+07	1.85007e+07	2.20833e+07
Com_1460_pos	5-(6-hydroxy-6-methyloctyl)-2,5-dihydrofuran-2-one	C13 H22 O3	208.146	9.698	209.153	Invalid mass	No results	No results	7.4864e+06	6.73423e+06	5.58977e+06	1.1978e+06	1.29908e+06	1.34941e+06	1.39996e+06	1.37742e+06	1.32222e+06	1.60165e+06	1.35518e+06	1.69558e+06	5.3915e+06	5.61526e+06	5.61345e+06	1.6002e+06	1.42246e+06	1.21656e+06	4.96329e+06	4.63802e+06	4.89667e+06	4.2016e+06	2.83301e+06	3.64553e+06
Com_1461_pos	L-Malate	C4 H6 O5	134.021	1.989	135.029	No results	No results	Full match	7.46915e+06	6.12048e+06	4.41528e+06	3.98153e+06	4.17311e+06	4.20104e+06	5.33384e+06	4.91969e+06	4.38886e+06	4.79096e+06	4.53769e+06	4.58795e+06	5.47536e+06	4.45515e+06	5.06456e+06	4.10669e+06	3.97845e+06	3.77143e+06	4.97025e+06	5.34096e+06	5.25871e+06	3.94115e+06	4.44517e+06	4.54223e+06
Com_1469_pos	p-Mentha-1,3,8-triene	C10 H14	134.109	10.871	135.117	No results	No results	Full match	7.42674e+06	7.05641e+06	6.27503e+06	2.91414e+06	2.98468e+06	2.93817e+06	3.41423e+06	2.94275e+06	2.40149e+06	3.74765e+06	3.04023e+06	4.09814e+06	6.20629e+06	6.29417e+06	6.37524e+06	2.88056e+06	2.97611e+06	3.01273e+06	3.51045e+06	3.27997e+06	3.46311e+06	2.52599e+08	1.77207e+08	1.93634e+08
Com_1477_pos	Norfenefrine	C8 H11 N O2	153.079	8.561	154.086	Full match	No results	No results	7.33576e+06	6.73513e+06	5.74217e+06	1.93175e+06	2.31444e+06	2.60637e+06	2.63035e+06	2.2565e+06	1.82914e+06	2.77158e+06	2.48951e+06	2.78969e+06	3.94434e+06	1.22104e+06	2.63434e+06	2.43314e+06	3.07209e+06	3.65021e+06	1.21778e+06	1.23164e+06	1.2492e+06	2.26929e+07	1.36497e+07	1.49214e+07
Com_1480_pos	Phenylacetylglycine	C10 H11 N O3	193.074	7.363	194.081	Full match	No results	Full match	7.26528e+06	6.33226e+06	5.03037e+06	2.5615e+06	2.47632e+06	2.29402e+06	2.72357e+06	2.76847e+06	2.74771e+06	3.16193e+06	2.79123e+06	3.2315e+06	724547	746496	750232	2.55813e+06	2.50456e+06	2.40139e+06	799919	747356	789110	8.72981e+06	7.5176e+06	6.30087e+06
Com_1499_neg	6-Methoxy-2-naphthoic acid	C12 H10 O3	202.063	7.145	201.056	No results	No results	Full match	1.81594e+06	1.66896e+06	1.42476e+06	1.99277e+06	1.95181e+06	1.83431e+06	1.04645e+06	1.41808e+06	1.75608e+06	1.30988e+06	1.60243e+06	892579	956225	997363	996330	1.62662e+06	1.14906e+06	648737	750726	1.01458e+06	900307	1.85499e+07	1.54864e+07	1.59112e+07
Com_150_neg	D-α-Hydroxyglutaric acid	C5 H8 O5	148.037	1.175	147.03	Full match	Full match	Full match	1.44625e+08	1.52578e+08	1.51642e+08	2.01397e+08	2.11039e+08	2.12404e+08	2.53449e+08	2.62219e+08	2.64771e+08	2.46375e+08	2.77554e+08	1.91732e+08	1.09905e+08	2.3495e+08	1.75876e+08	3.6682e+08	2.80362e+08	1.88352e+08	7.15032e+07	7.87378e+07	7.66229e+07	5.60678e+06	3.45639e+06	5.78438e+06
Com_150_pos	L-Tyrosine	C9 H11 N O3	181.074	2.479	182.081	Full match	Full match	Full match	2.13594e+08	1.88398e+08	1.52228e+08	6.79211e+06	8.54715e+06	9.96701e+06	7.8587e+06	1.38127e+07	1.94391e+07	1.24578e+07	13390829	1.03382e+07	4.53993e+06	4.9936e+06	4.8621e+06	7.09676e+06	6.6722e+06	6.11552e+06	2.65291e+07	8.06795e+06	1.76445e+07	3.17853e+06	3.10404e+06	2.92307e+06
Com_1508_pos	L-Leucyl-L-alanine Hydrate	C9 H18 N2 O3	202.131	6.423	203.139	No results	No results	Full match	7.0002e+06	6.49692e+06	5.61517e+06	840045	917252	958488	1.0049e+06	1.0111e+06	993307	1.10675e+06	986194	1.1219e+06	178624	172885	179270	1.0138e+06	965437	897958	422099	154511	294071	2.40379e+06	4.1553e+06	3.15912e+06
Com_1514_pos	10-Hydroxydecanoic acid	C10 H20 O3	188.141	10.862	189.148	No results	No results	Full match	6.97849e+06	6.52358e+06	5.68866e+06	2.87542e+06	3.09194e+06	3.18721e+06	3.05685e+06	3.3037e+06	3.47221e+06	3.79942e+06	3.57894e+06	3.65806e+06	5.94941e+06	5.5803e+06	5.88015e+06	3.43135e+06	3.49619e+06	3.49179e+06	5.5101e+06	4.77639e+06	5.24611e+06	7.93588e+07	4.62949e+07	5.21196e+07
Com_1515_pos	3-(3-methylbut-2-en-1-yl)-3H-purin-6-amine	C10 H13 N5	203.117	9.184	204.124	Full match	Full match	Full match	679024	665259	612741	516775	571899	604595	609727	605843	587591	678191	616153	675640	7.33646e+06	2.85125e+06	5.19573e+06	588650	669881	737847	3.5787e+06	2.58871e+06	3.14538e+06	1.82516e+06	1.62525e+06	1.48816e+06
Com_152_pos	3-hydroxy-3-methylpentanedioic acid	C6 H10 O5	179.079	1.178	180.086	Invalid mass	No results	No match	1.13036e+08	1.24978e+08	129639845	3.88325e+08	3.76813e+08	3.50525e+08	2.9841e+08	2.78615e+08	2.52212e+08	2.26884e+08	2.08183e+08	2.23977e+08	1.68457e+08	2.04184e+08	1.90047e+08	1.97879e+08	1.86741e+08	1.71905e+08	1.75536e+08	2.11013e+08	1.9714e+08	7.07372e+06	1.25187e+07	1.37101e+07
Com_1524_pos	Thromoboxane B1	C20 H36 O6	389.277	12.826	390.284	Invalid mass	No match	No results	302517	271500	224667	614880	656769	672902	690009	667373	628909	664030	602721	662099	79435.8	219236	152323	580169	553881	516625	4.22591e+06	7.08564e+06	5.76889e+06	3.75576e+06	3.55979e+06	3.62031e+06
Com_153_neg	δ-Gluconic acid δ-lactone	C6 H10 O6	178.048	1.408	177.041	Full match	Full match	Full match	3.66614e+07	3.85677e+07	3.82274e+07	2.27466e+08	2.64956e+08	2.92054e+08	1.1599e+08	1.61468e+08	2.03117e+08	1.99487e+08	2.22655e+08	1.5732e+08	1.21013e+07	2.12588e+07	1.70136e+07	3.65381e+08	3.80059e+08	3.87212e+08	1.49698e+07	1.62061e+07	1.58997e+07	1.11322e+06	1.07991e+06	1.26121e+06
Com_1537_pos	C-8 Ceramide-1-phosphate	C26 H52 N O6 P	505.361	13.346	506.368	Invalid mass	No results	No results	361093	324267	268551	1.68231e+06	1.81413e+06	1.87481e+06	2.04558e+06	1.91363e+06	1.73631e+06	1.76999e+06	1.66816e+06	1.70324e+06	234406	746183	500100	1.4929e+06	1.42373e+06	1.32637e+06	7.25465e+06	4.33975e+06	5.91314e+06	1.44804e+06	1.11964e+06	1.59241e+06
Com_154_neg	(+/-)12(13)-DiHOME	C18 H34 O4	296.235	13.394	295.228	Invalid mass	No results	No match	1.18509e+06	1.26113e+06	1.26369e+06	4.01871e+06	3.69869e+06	3.23362e+06	5.9163e+06	5.99399e+06	5.92953e+06	2.11319e+07	2.75594e+07	1.26918e+07	2.12797e+08	2.23788e+08	2.22658e+08	5.32052e+07	4.50582e+07	3.60189e+07	1.43241e+08	8.94966e+07	1.18696e+08	986358	698117	775207
Com_1549_pos	methyl 1-isopropyl-1H-1,2,3-benzotriazole-5-carboxylate	C11 H13 N3 O2	219.098	1.232	220.105	Invalid mass	No results	No results	4.85919e+06	4.46882e+06	3.81812e+06	563516	590385	594102	676593	650118	608226	684768	611584	692735	1.81417e+06	6.00452e+06	3.98753e+06	1.05174e+06	818143	568347	2.64572e+06	4.89494e+06	3.84573e+06	466361	463522	336224
Com_1552_pos	5-Hydroxytryptophan	C11 H12 N2 O3	220.084	4.142	221.092	No results	No results	Full match	6.75375e+06	5.76502e+06	4.44047e+06	3.42527e+06	3.83351e+06	4.0914e+06	4.14278e+06	4.18221e+06	4.12246e+06	4.77992e+06	4.35693e+06	4.74768e+06	4.87447e+06	5.5321e+06	5.30735e+06	4.28274e+06	4.38642e+06	4.40324e+06	4.49287e+06	4.80271e+06	4.74075e+06	900749	849492	798303
Com_156_neg	Tyrosol	C8 H10 O2	138.068	7.559	137.061	Full match	Full match	No results	3.21522e+07	3.26727e+07	3.129e+07	8.40807e+06	7.96508e+06	7.20973e+06	1.14096e+07	1.19943e+07	1.22945e+07	1.46131e+07	1.75058e+07	1.03287e+07	2.10175e+08	1.41965e+08	1.79591e+08	1.67909e+07	1.80454e+07	1.89426e+07	1.84776e+08	1.7547e+08	1.83725e+08	711727	613990	477900
Com_1561_pos	3-hydroxy-4-methoxy-9H-xanthen-9-one	C14 H10 O4	242.057	8.172	243.065	Full match	No results	No results	6.13132e+06	5.96571e+06	5.45257e+06	2.27883e+06	2.85705e+06	3.32323e+06	4.36046e+06	4.15137e+06	3.84384e+06	3.98607e+06	3.17377e+06	4.41874e+06	6.08765e+06	5.79599e+06	6.06066e+06	3.41182e+06	3.45689e+06	3.43352e+06	5.50505e+06	5.21436e+06	5.4669e+06	1.39157e+06	918473	1.07677e+06
Com_1568_pos	4,5-Dicaffeoylquinic acid	C25 H24 O12	516.126	9.537	517.133	Full match	No results	No results	4.84377e+06	5.20475e+06	5.26255e+06	1.29472e+06	1.4228e+06	1.49509e+06	1.53553e+06	1.56077e+06	1.54898e+06	1.65347e+06	1.49771e+06	1.65176e+06	5.61208e+06	5.56006e+06	5.69779e+06	1.51251e+06	1.44202e+06	1.34299e+06	4.41256e+06	5.09774e+06	4.85025e+06	821637	1.09229e+06	1.45657e+06
Com_157_pos	Uracil	C4 H4 N2 O2	112.027	2.292	113.034	Full match	Full match	Full match	1.25986e+08	1.12178e+08	9.18352e+07	2.286e+07	2.37415e+07	2.36919e+07	2.65152e+07	2.55819e+07	2.40419e+07	2.7478e+07	2.41118e+07	2.82272e+07	6.59741e+07	2.20129e+08	1.45912e+08	2.31517e+07	2.17055e+07	1.98296e+07	1.07536e+08	1.73093e+08	1.43121e+08	987409	916385	822119
Com_1570_pos	6-Pentyl-2H-pyran-2-one	C10 H14 O2	166.099	10.589	167.106	Full match	No results	Full match	6.6558e+06	6.31446e+06	5.60529e+06	1.79182e+06	1.73293e+06	1.60608e+06	1.79895e+06	1.60055e+06	1.36419e+06	1.60941e+06	1.36128e+06	1.70425e+06	5.47576e+06	5.2896e+06	5.49033e+06	1.79288e+06	1.90256e+06	1.97456e+06	5.98938e+06	5.78062e+06	6.0027e+06	243740	269779	305754
Com_1575_pos	6-methyl-7-nitro-2,3-dihydro-1,4-benzodioxine	C9 H9 N O4	195.053	2.344	196.06	Full match	No results	Full match	4.65946e+06	5.37378e+06	5.77507e+06	1.0056e+06	1.06462e+06	1.0819e+06	1.1296e+06	1.11662e+06	1.07717e+06	1.29175e+06	1.18733e+06	1.27315e+06	759713	763941	777063	1.13303e+06	1.0836e+06	1.01272e+06	2.32042e+06	1.63508e+06	2.0173e+06	205381	335101	363595
Com_1577_pos	Xanthosine	C10 H12 N4 O6	284.075	5.176	285.082	No results	Full match	Full match	1.24081e+06	1.20042e+06	1.0901e+06	1.39411e+06	1.52546e+06	1.59699e+06	1.63016e+06	1.61176e+06	1.55514e+06	1.90758e+06	1.71658e+06	1.91691e+06	6.96243e+06	1.30106e+06	4.21438e+06	1.64269e+06	1.5904e+06	1.50661e+06	721143	671954	710479	760579	578077	526370
Com_158_pos	L-Pipecolate	C6 H11 N O2	129.079	3.81	130.086	No results	No results	Full match	1.85808e+07	1.85583e+07	1.74549e+07	8.37963e+07	7.8087e+07	6.93154e+07	5.40779e+07	5.83745e+07	6.12867e+07	5.19412e+07	5.32284e+07	4.57073e+07	2.11303e+08	6.30238e+07	1.39907e+08	4.98096e+07	4.4853e+07	3.90083e+07	7.01726e+07	7.8685e+07	7.59174e+07	157673	310182	309439
Com_1580_pos	4-oxododecanedioic acid	C12 H20 O5	226.12	10.768	227.127	Invalid mass	No results	No results	6.59328e+06	6.09343e+06	5.23862e+06	2.47106e+06	2.69894e+06	2.82097e+06	3047974	2.96535e+06	2.81239e+06	3.02342e+06	2.80566e+06	2.95324e+06	1.10556e+06	1.45727e+06	1.30704e+06	2.69072e+06	2.54626e+06	2.35138e+06	998693	1.00271e+06	1.02071e+06	237950	324232	344193
Com_1581_pos	8-Aminooctanoic acid	C8 H17 N O2	159.126	8.086	160.133	No results	No results	Full match	3.78505e+06	3.60725e+06	3.21932e+06	709681	717865	697898	699209	687541	659568	760742	705779	743254	3.87087e+06	4.87487e+06	4.46033e+06	718891	670452	608736	6.95023e+06	6.40607e+06	6.81171e+06	2.59796e+07	1.69239e+07	1.56668e+07
Com_1584_pos	Methanandamide	C23 H39 N O2	361.295	15.521	362.302	Invalid mass	No results	No results	6.57635e+06	3.79791e+06	798238	4.77286e+06	4.76825e+06	4.57666e+06	3.78488e+06	5.20903e+06	6.50964e+06	5.43445e+06	4.58133e+06	5.77e+06	507902	484493	506121	5.03951e+06	4.78205e+06	4.4299e+06	407165	633301	530638	143046143	1.36002e+08	1.33748e+08
Com_159_pos	3-(2-Hydroxyethyl)indole	C10 H11 N O	161.084	9.846	162.091	Full match	No results	No results	1.64661e+07	1.5647e+07	1.39165e+07	2.58361e+06	2.59747e+06	2.50947e+06	3.5295e+06	2.87925e+06	2.16073e+06	5.61575e+06	5.23543e+06	5.46124e+06	7.71742e+07	1.37001e+08	1.09229e+08	4.54521e+06	4.61978e+06	4.60287e+06	2.09759e+08	1.85246e+08	2.01453e+08	3.06423e+06	2.28327e+06	3.47371e+06
Com_1604_pos	(S)-Bromoenol lactone	C16 H13 Br O2	316.013	1.044	317.02	Invalid mass	No results	No results	1.03814e+06	2.47869e+06	3.77484e+06	2.004e+06	2.12816e+06	2.16886e+06	2.53277e+06	2.40441e+06	2.21903e+06	2.52071e+06	2.26249e+06	2.53885e+06	4.833e+06	4.49048e+06	4.75497e+06	2.17509e+06	2.06228e+06	1.90862e+06	2.29726e+06	3.81874e+06	3.11916e+06	5.45918e+06	4.69706e+06	4.40135e+06
Com_1617_pos	1,3,7-Trimethyluric acid	C8 H10 N4 O3	210.075	7.418	211.082	No results	Full match	No results	5.84566e+06	5.3205e+06	4.48541e+06	606266	1.12929e+06	1.60803e+06	725526	1.05083e+06	1.35122e+06	1.47279e+06	1.34296e+06	1.46235e+06	5.66981e+06	6.23447e+06	6.07118e+06	1.97033e+06	1.76287e+06	1.52051e+06	1.78579e+06	6.35132e+06	4.14993e+06	2.92034e+06	2.08627e+06	1.93455e+06
Com_1625_pos	7-(2-hydroxypropan-2-yl)-1,4a-dimethyl-decahydronaphthalen-1-ol	C15 H28 O2	222.198	11.615	223.205	Invalid mass	No results	No results	6.29206e+06	5.79629e+06	4.96287e+06	1.4152e+06	1.56168e+06	1.64691e+06	1.58971e+06	1.6138e+06	1.59961e+06	1.55244e+06	1.46128e+06	1.49576e+06	3.94461e+06	5.25018e+06	4.68934e+06	1.40045e+06	1.33879e+06	1.25062e+06	6.46026e+06	5.43908e+06	6.06866e+06	9.72813e+08	6.26612e+08	5.98097e+08
Com_1632_pos	4-Phenylbutyric acid	C10 H12 O2	164.084	10.46	165.091	Full match	No results	Full match	5.97963e+06	5.88052e+06	5.43885e+06	1.69022e+06	2.03756e+06	2.30499e+06	2.28308e+06	2.21302e+06	2.09048e+06	2.06842e+06	1.8965e+06	2.04335e+06	4.54868e+06	4.60639e+06	4.66909e+06	1.63323e+06	1.56047e+06	1.4568e+06	3.99439e+06	3.27781e+06	3.70882e+06	238573768	1.72082e+08	1.81979e+08
Com_1650_pos	ethyl 3-hydroxy-4,6-dimethoxy-2-oxoindoline-3-carboxylate	C13 H15 N O6	281.089	7.453	282.096	Full match	No results	No results	5.51841e+06	4.64805e+06	3.50693e+06	1.55088e+06	1.65037e+06	1.68513e+06	1.41104e+06	1.55316e+06	1.65844e+06	2.14602e+06	1.79507e+06	2.29259e+06	5.43255e+06	5.0327e+06	5.33728e+06	1.63355e+06	1.4674e+06	1.27218e+06	6.4e+06	5.34636e+06	5.99064e+06	4.09561e+08	2.56233e+08	2.48935e+08
Com_1653_pos	D-Raffinose	C18 H32 O16	526.15	1.449	527.158	Invalid mass	No results	No results	2.15435e+06	1.94103e+06	1.61464e+06	1.26105e+07	1.10646e+07	9.08486e+06	1.05764e+07	1.00914e+07	9.367e+06	1.38103e+07	1.11678e+07	1.51376e+07	1.67818e+06	2.03772e+06	1.89511e+06	9.60679e+06	1.0527e+07	1.12389e+07	945767	905517	944155	9.63958e+07	7.85699e+07	9.87821e+07
Com_168_neg	Malonic acid	C3 H4 O4	104.011	1.749	103.004	Full match	Full match	Full match	1.90522e+08	2.06946e+08	2.11316e+08	3.76798e+07	3.46173e+07	3.01974e+07	3.24034e+07	3.24332e+07	3.16939e+07	3.04721e+07	3.72473e+07	2.07948e+07	137228841	1.66395e+08	1.54848e+08	3.16098e+07	5.05697e+07	6.85283e+07	1.35374e+08	122763079	1.3165e+08	9.56638e+08	7.28355e+08	4.76129e+08
Com_1687_pos	Isorhamnetin	C16 H12 O7	316.058	9.959	317.065	Full match	No results	No results	5.82827e+06	5.61233e+06	5.06945e+06	1.0387e+06	1.12231e+06	1.16191e+06	1.197e+06	1.17392e+06	1.12299e+06	1.28134e+06	1.16067e+06	1.27998e+06	6.16998e+06	5.75381e+06	6.08113e+06	1.13441e+06	1.08422e+06	1.01256e+06	4.9588e+06	5.16532e+06	5.1633e+06	3.69683e+08	2.34255e+08	228118585
Com_169_neg	2-Hydroxy-4-methylthiobutanoic acid	C5 H10 O3 S	150.035	2.723	149.028	Full match	No results	No results	3.03496e+06	3.73948e+06	4.22617e+06	1.87731e+06	1.82638e+06	1.70382e+06	1.25101e+06	1.4391e+06	1.59306e+06	1.02438e+06	1.20066e+06	750546	1.11612e+07	2.08121e+08	1.11834e+08	1.59472e+06	1.02337e+07	1.86701e+07	1.75591e+08	1.6081e+08	1.71565e+08	8.66499e+08	1255647559	7.93056e+08
Com_169_pos	Leucine	C6 H13 N O2	131.095	3.394	132.102	Full match	Full match	Full match	1.78457e+08	1.74803e+08	1.60966e+08	7.51075e+06	1.08406e+07	1.37454e+07	1.21662e+07	1.62745e+07	1.9997e+07	1.88786e+07	1.93621e+07	1.6597e+07	9.96012e+06	1.08429e+07	1.06096e+07	1.52116e+07	1.28828e+07	1.02989e+07	4.4099e+07	1.89355e+07	3.21476e+07	1446139411	2268253328	3074930208
Com_17_neg	2-Isopropylmalic acid	C7 H12 O5	176.069	2.844	175.062	Full match	Full match	Full match	8.11781e+08	9.76347e+08	1084037803	4.07643e+07	4.34508e+07	4.44334e+07	2.18446e+07	2.66725e+07	3.08678e+07	2.54649e+07	2.97164e+07	1.87883e+07	1147080147	1164285737	1.1788e+09	3.70029e+07	3.13181e+07	2.50131e+07	2180467359	1356674228	1.80394e+09	1798661997	1547586869	1509036469
Com_1704_pos	Corymboside	C26 H28 O14	564.147	9.464	565.154	Full match	No results	No results	5.7809e+06	5.33275e+06	4.57394e+06	792795	888133	948642	894189	921046	926060	1.0164e+06	950371	985626	5.66283e+06	4.5351e+06	5.20095e+06	887438	856191	807989	4.75345e+06	3.41989e+06	4.1684e+06	5.6593e+07	1.04437e+08	1.11661e+08
Com_1711_neg	alpha-Benzylsuccinic acid	C11 H12 O4	208.073	3.812	207.066	No results	No results	Full match	242803	533639	793388	534751	521948	488677	230063	294968	352878	280408	319330	214780	311849	192385	257159	438548	285139	126084	117499	125236	123795	1.33601e+07	8.17988e+06	9.28302e+06
Com_1724_pos	Pantetheine	C11 H22 N2 O4 S	278.129	7.759	279.137	No results	No results	Full match	485116	492184	470580	1.76674e+06	1.95724e+06	2.07098e+06	2.03109e+06	2.02888e+06	1.97854e+06	2.30059e+06	2.13164e+06	2.25043e+06	3.25371e+06	1.78197e+06	2.5682e+06	2.1152e+06	2.01528e+06	1.87546e+06	5.99058e+06	4.90788e+06	5.55821e+06	1.14483e+08	7.04338e+07	7.22652e+07
Com_1733_pos	3-Methoxycinnamic acid	C10 H10 O3	160.052	9.211	161.059	Invalid mass	No results	No results	5.60976e+06	5.15971e+06	4.4091e+06	3.64924e+06	3.57926e+06	3.36892e+06	4.14659e+06	4.46632e+06	4.68013e+06	5.30001e+06	4.80337e+06	5.29189e+06	4.04444e+06	4.23436e+06	4.22219e+06	4.6692e+06	4.43975e+06	4.12239e+06	4.14744e+06	4.13114e+06	4.22208e+06	8.51731e+08	7.19595e+08	7.99265e+08
Com_1734_pos	L-Ascorbate	C6 H8 O6	176.032	1.39	177.039	No results	No results	Full match	439898	441512	417407	1.05307e+07	1.02881e+07	9.6421e+06	9.53e+06	9.54825e+06	9.34006e+06	1.15495e+07	1.01373e+07	1.18617e+07	357252	472145	422992	5.85894e+06	9.78617e+06	1.35196e+07	456768	412261	443205	3.68001e+07	2.98454e+07	3.09144e+07
Com_1736_pos	ethyl 3-oxo-5,6-diphenyl-2,3-dihydropyridazine-4-carboxylate	C19 H16 N2 O3	342.092	8.101	343.099	Invalid mass	No results	No results	664611	583711	468808	491313	553016	593032	594146	584231	560461	646433	599728	631573	5.87754e+06	3.32791e+06	4.69478e+06	610870	569709	517267	3.11193e+06	2.70132e+06	2.96476e+06	7.21638e+07	1.02543e+08	1.50414e+08
Com_1737_pos	Xanthurenic acid	C10 H7 N O4	205.037	7.645	206.044	Full match	No results	Full match	5.30032e+06	4.58519e+06	3.60297e+06	1.26166e+06	1.4026e+06	1.48854e+06	1.54565e+06	1.52543e+06	1.46904e+06	1.67454e+06	1.56843e+06	1.62116e+06	3.90675e+06	6.10698e+06	5.107e+06	1.51166e+06	1.44326e+06	1.34627e+06	4.67056e+06	4.97251e+06	4.91796e+06	8.99478e+07	7.22115e+07	8.38566e+07
Com_1739_pos	3-hydroxy-2-octylpentanedioic acid	C13 H24 O5	242.151	12.869	243.158	Invalid mass	No results	No results	5.57342e+06	4.15811e+06	2.50057e+06	3.40029e+06	3.55538e+06	3.57105e+06	3.75117e+06	3.57167e+06	3.30747e+06	3.57162e+06	3.17956e+06	3.62352e+06	1.25085e+06	1.81474e+06	1.56345e+06	3.13113e+06	2.96969e+06	2.74945e+06	2.07427e+06	1.6031e+06	1.87545e+06	2.91581e+08	2.71416e+08	154691765
Com_1743_pos	Linustatin	C16 H27 N O11	404.204	11.495	405.211	Invalid mass	No results	No results	1.77006e+06	1.72467e+06	1.57882e+06	2.76629e+06	2.95503e+06	3.02789e+06	3.18058e+06	3.06069e+06	2.86822e+06	3.10864e+06	2.83364e+06	3.08759e+06	5.83768e+06	4.31954e+06	5.18018e+06	2.72584e+06	2.55461e+06	2.3328e+06	5.60481e+06	4.76527e+06	5.28874e+06	1.63014e+08	1.31321e+08	1.4426e+08
Com_1749_pos	2-(tert-butyl)-6,7-dimethoxy-4H-3,1-benzoxazin-4-one	C14 H17 N O4	263.115	5.987	264.122	Full match	No results	No results	5.50871e+06	5.04205e+06	4.28169e+06	1.53906e+06	1.66934e+06	1.73416e+06	1.74445e+06	1.74159e+06	1.69744e+06	2.02367e+06	1.84405e+06	2.01056e+06	2.34099e+06	1.93975e+06	2.18318e+06	1.81848e+06	1.7365e+06	1.62012e+06	4.72387e+06	3.81261e+06	4.35361e+06	1.41576e+08	1.99414e+08	2.68372e+08
Com_175_neg	Phenylpyruvic acid	C9 H8 O3	164.047	7.323	163.04	Full match	Full match	Full match	3.61257e+07	3.84509e+07	3.85362e+07	8.49355e+06	8.54669e+06	8.26467e+06	5.13167e+06	6.77455e+06	8.25678e+06	5.13788e+06	5.98104e+06	3805400	1.74135e+08	3.19534e+07	1.05105e+08	7.09038e+06	5.55518e+06	3.90998e+06	2.10249e+07	1.92475e+07	2.05389e+07	2.23851e+08	3.9491e+08	3.88213e+08
Com_175_pos	D-threo-Isocitric acid	C6 H8 O7	192.027	2.165	193.034	No results	No results	Full match	1.74499e+08	1.52187e+08	1.2101e+08	1.40629e+07	1.51563e+07	1.56554e+07	1.72886e+07	1.57736e+07	1.38844e+07	1.57352e+07	1.4932e+07	1.50398e+07	180183747	1.18083e+08	1.52116e+08	1.6604e+07	1.65842e+07	1.6236e+07	1.76283e+08	9.33515e+07	1.37514e+08	4.61204e+07	2.59954e+07	2.61486e+07
Com_1765_pos	PB-22 N-(4-Hydroxypentyl)-3-carboxyindole metabolite	C14 H17 N O3	229.11	12.661	230.117	Invalid mass	No results	No results	143889	131605	111655	728104	757064	756335	839129	816895	775288	773972	703317	770915	5.67079e+06	121786	2.95422e+06	682993	657599	619183	84617.3	80643.6	84283.1	8.71206e+07	1.68763e+08	1.52779e+08
Com_1770_pos	Genistein	C15 H10 O5	270.052	8.171	271.059	Full match	Full match	No results	4.49392e+06	4.65589e+06	4.54663e+06	666711	705329	716287	1.0307e+06	877943	704366	779409	705631	778957	5.18223e+06	4.54906e+06	4.96295e+06	705142	667837	617308	4.74674e+06	4.87087e+06	4.90498e+06	3.76625e+07	7.08148e+07	7.84608e+07
Com_178_pos	D-Erythrose 4-phosphate	C4 H9 O7 P	200.008	1.188	201.016	No results	No results	Full match	8.48765e+07	1.11343e+08	1.31323e+08	5.15823e+07	4.84942e+07	4.35043e+07	5.03015e+07	4.57968e+07	4.02059e+07	5.1829e+07	4.86045e+07	5.01175e+07	1.77279e+08	1.6423e+08	1.7417e+08	5.7534e+07	6.10071e+07	6.32722e+07	7.09922e+07	1.18439e+08	9.661e+07	9.66088e+07	6.31762e+07	8.93043e+07
Com_1784_pos	Eugenol	C10 H12 O2	164.083	8.116	165.091	Full match	No results	Full match	4.75223e+06	4.80844e+06	4.58455e+06	2.45655e+06	2.45279e+06	2.35284e+06	2.37546e+06	2.19676e+06	1.96596e+06	2.42676e+06	2.81764e+06	1.80477e+06	4.21115e+06	4.49962e+06	4.44249e+06	1.77615e+06	1.81733e+06	1.82253e+06	4.1604e+06	3.99376e+06	4.15862e+06	2.92698e+07	4.40107e+07	3.95727e+07
Com_1785_pos	1-(4-Methoxyphenyl)-2-propanone	C10 H12 O2	164.084	9.469	165.091	No results	No results	Full match	5.25834e+06	4.40948e+06	3.30376e+06	1.6406e+06	2.25552e+06	2.78199e+06	2.34993e+06	2.07306e+06	1.74703e+06	2.20793e+06	2.34731e+06	1.85828e+06	4.84449e+06	4.06462e+06	4.54365e+06	1.42237e+06	1.51422e+06	1.57609e+06	4.08582e+06	3.64092e+06	3.94063e+06	4.65533e+07	4.40355e+07	4.61128e+07
Com_1789_pos	Tetramethylpyrazine	C8 H12 N2	136.1	8.407	137.107	Full match	No results	No results	1.29498e+06	1.2712e+06	1.17336e+06	940907	1.03256e+06	1.08372e+06	1.05534e+06	1.14921e+06	1.21582e+06	1.20579e+06	1.11783e+06	1.17892e+06	2.24929e+06	2.27707e+06	2.30844e+06	1.05048e+06	1.01442e+06	958264	5.53724e+06	4.59537e+06	5.16763e+06	3.38866e+07	2.89772e+07	2.59085e+07
Com_1798_neg	2-Amino-3-(4-hydroxy-3-methoxyphenyl)propanoic acid	C10 H13 N O4	211.084	4.314	210.077	Full match	No results	Full match	183134	190363	186502	975300	1.06453e+06	1.11202e+06	521958	576680	617724	513030	330192	647008	125788	141139	136133	2.3387e+06	1.47652e+06	585102	119563	99072.4	111504	2.64786e+07	1.68828e+07	1.65885e+07
Com_1801_pos	4-Pyridoxic acid	C8 H9 N O4	183.053	5.533	184.06	No results	No results	Full match	5.18461e+06	4.64647e+06	3.83766e+06	4.10777e+06	4.18247e+06	4.09316e+06	3.7942e+06	4.09236e+06	4.29347e+06	4.75152e+06	4.21439e+06	4.83613e+06	828582	1.73743e+06	1.30867e+06	723084	2.13323e+06	3.50112e+06	3.45628e+06	2.92684e+06	3.25539e+06	1.5634e+07	1.27415e+07	1.57903e+07
Com_1805_neg	1-Methylguanosine	C11 H15 N5 O5	297.106	2.024	296.1	No results	No results	Full match	270250	273254	260341	352219	356373	346552	210658	264178	311432	206846	231554	162437	233663	426280	336571	325194	220809	112051	206152	216903	215758	1.01227e+08	5.82421e+07	1.08242e+08
Com_181_pos	1,4-Cyclohexanedione	C6 H8 O2	112.052	4.879	113.06	No results	Full match	No results	6.08306e+07	6.1992e+07	5.95422e+07	9.82823e+07	1.07414e+08	1.12333e+08	1.21628e+08	1.20919e+08	1.17342e+08	1.35661e+08	1.26393e+08	1.32009e+08	7.69759e+07	1.12529e+08	9.66477e+07	1.29871e+08	1.21968e+08	1.1165e+08	1.77158e+08	156723323	1.70279e+08	6.3747e+07	3.89652e+07	4.76409e+07
Com_1813_neg	DL-o-Tyrosine	C9 H11 N O3	181.074	10.542	180.067	No results	No results	Full match	161694	136021	102425	747734	611760	451796	191831	280882	363272	285913	286095	258502	78498.5	462500	275909	427594	323332	212668	346348	41083.4	197590	6.2791e+07	5.3652e+07	7.0026e+07
Com_1818_neg	L-Adrenaline	C9 H13 N O3	183.089	0.886	182.082	No results	No results	Full match	550675	318972	68688.3	310840	307021	291162	122194	174239	222152	154806	174399	120468	38646.5	59174.3	49888.6	242290	157679	69946.3	32907.3	56463.7	45579.2	3.61658e+06	3.03397e+06	4.08776e+06
Com_182_pos	12,13-EODE	C18 H32 O3	296.235	13.998	297.242	No results	No results	Full match	964747	969461	917701	2.86278e+06	3.05637e+06	3.1301e+06	2.98293e+06	3.06472e+06	3.07384e+06	8.25541e+06	9.178e+06	6.54659e+06	1.75515e+08	1.28188e+08	1.54889e+08	3.15173e+07	2.57278e+07	1.94288e+07	1.31573e+08	7.64901e+07	1.06112e+08	3.41549e+07	2.12136e+07	2.0336e+07
Com_1822_pos	6-(3-hydroxybutan-2-yl)-5-(hydroxymethyl)-4-methoxy-2H-pyran-2-one	C11 H16 O5	210.089	9.661	211.096	Invalid mass	No match	No results	5.02042e+06	4.49931e+06	3.7161e+06	3.15837e+06	3.27568e+06	3.26453e+06	3.43043e+06	3.36871e+06	3.22711e+06	3.00071e+06	2.85148e+06	2.86417e+06	2.99624e+06	3.0471e+06	3.0821e+06	1.9896e+06	1.82999e+06	1.63414e+06	2.72427e+06	2.73872e+06	2.78612e+06	26111170	1.80889e+07	1.6865e+07
Com_1826_pos	tetranor-12(R)-HETE	C16 H26 O3	248.177	12.342	249.184	Invalid mass	No results	No results	2.80516e+06	2.50297e+06	2.05497e+06	2.08566e+06	2.15715e+06	2.14405e+06	2.30135e+06	2.22242e+06	2.09079e+06	2.20522e+06	2.01131e+06	2.18912e+06	3.14251e+06	3.82232e+06	3.55206e+06	1.78915e+06	1.73645e+06	1.64937e+06	5.26752e+06	4.55044e+06	5.00716e+06	1.99642e+06	1.26822e+06	1.47803e+06
Com_1827_pos	PC (14:0e/2:0)	C24 H50 N O7 P	495.331	15.014	496.339	No results	Full match	Full match	695262	459692	197344	957677	1.22631e+06	1.44686e+06	1.85711e+06	1.55562e+06	1.21724e+06	1.60641e+06	1.61733e+06	1.44251e+06	500845	659277	591663	1.7839e+06	1.96822e+06	2.11355e+06	5.26668e+06	2.55663e+06	3.98989e+06	2.11674e+07	2.61177e+07	3.03526e+07
Com_183_neg	Mevalonic acid	C6 H12 O4	148.074	1.947	147.066	Full match	No results	Full match	2.97162e+07	3.20702e+07	3.25561e+07	3.88076e+06	4.74659e+06	5.42629e+06	1.21115e+07	1.04454e+07	8.53164e+06	8.09798e+06	9.36651e+06	6.0582e+06	48155510	1.32392e+08	9.20795e+07	5.35496e+06	4.00359e+06	2.57293e+06	1.54454e+08	2.85918e+06	8.02295e+07	1.39627e+07	1.32897e+07	1.38069e+07
Com_1842_pos	(2R,3S,4S,5R,6R)-2-(hydroxymethyl)-6-(propan-2-yloxy)oxane-3,4,5-triol	C9 H18 O6	222.11	1.314	223.117	Full match	No results	No results	330396	389722	426345	1.8181e+07	1.96845e+07	2.0416e+07	2.0736e+07	2.15934e+07	2.19388e+07	2.40115e+07	2.20493e+07	2.36868e+07	775419	658609	731354	3.41644e+07	2.99273e+07	2.50975e+07	543289	672174	619886	1.19112e+07	1.16408e+07	1.02326e+07
Com_185_pos	6-(Methylthio)purine	C6 H6 N4 S	188.017	1.07	189.024	Invalid mass	No results	No results	3.79777e+07	9.32554e+07	1.43101e+08	1.33706e+07	1.94599e+07	2.47861e+07	8.48154e+06	1.69779e+07	2.50717e+07	2.31729e+07	2.2243e+07	2.18958e+07	6.51646e+07	6.09183e+07	6.43023e+07	1.49166e+07	1.23313e+07	9.50184e+06	4.68831e+07	5.7074e+07	5.30181e+07	6.49361e+06	1.26366e+07	1.13283e+07
Com_1850_pos	Riboflavin	C17 H20 N4 O6	376.137	8.369	377.145	Full match	Full match	Full match	4.55077e+06	4.53891e+06	4.26265e+06	665908	736034	777296	747338	749071	733040	852665	782357	841766	2.22285e+06	1.61765e+06	1.95865e+06	757528	732535	693036	1.48005e+06	2.15335e+06	1.85303e+06	1.44367e+07	2.2604e+07	1.82238e+07
Com_1859_pos	alpha-Farnesene	C15 H24	204.187	11.212	205.195	No results	No results	Full match	4.84156e+06	4.46917e+06	3.83644e+06	676132	731172	757537	748446	733557	701273	863338	916284	728169	3.86319e+06	3.90328e+06	3.9609e+06	718226	658175	585091	3.99708e+06	3.62962e+06	3.88961e+06	1.97507e+06	1.85853e+06	2.16783e+06
Com_186_neg	16-Hydroxyhexadecanoic acid	C16 H32 O3	254.225	14.668	253.217	Invalid mass	No results	No match	3.00205e+07	2.68252e+07	2.20673e+07	4.88381e+07	5.07579e+07	5.06872e+07	2.2533e+07	3.37461e+07	4.41589e+07	3.4535e+07	4.31338e+07	2.26471e+07	2.68631e+07	1.60786e+07	2.19003e+07	5.0508e+07	3.39378e+07	1.66955e+07	1.47422e+08	8.70445e+07	1.19578e+08	4.42333e+07	6.42363e+07	7.54959e+07
Com_186_pos	1-Stearoylglycerol	C21 H42 O4	358.307	15.892	359.315	Full match	Full match	No results	1.62204e+08	1.00974e+08	3.38616e+07	4.90035e+07	6.7709e+07	8.37593e+07	5.7653e+07	5.55572e+07	5.21437e+07	6.01611e+07	5.50493e+07	5.95432e+07	7.29486e+07	5.29912e+07	6.42293e+07	5.92774e+07	4.41989e+07	2.82452e+07	1.18603e+08	3.42396e+07	7.79495e+07	287436	571267	610463
Com_188_neg	α,α-Trehalose	C12 H22 O11	342.116	1.822	341.109	Full match	Full match	Full match	1.12464e+08	9.63135e+07	7.45524e+07	3.04658e+07	2.78e+07	2.40439e+07	3.26055e+07	3.2426e+07	3.14774e+07	1.90361e+07	2.33967e+07	1.28625e+07	1.52993e+08	7.66051e+07	1.17095e+08	3.11069e+07	2.8711e+07	2.57466e+07	7.60202e+07	1.13345e+08	9.65765e+07	3.98886e+07	2.62171e+07	2.86859e+07
Com_1895_pos	Oleoyl ethanolamide	C20 H39 N O2	307.287	15.103	308.294	Invalid mass	No results	No results	86269.2	78554.1	66263	433881	470770	489196	504487	505228	493988	520227	479287	511622	204742	475109	346724	514653	461517	399242	4.89314e+06	2.84322e+06	3.94554e+06	2.42783e+07	1.75593e+07	1.55397e+07
Com_1901_pos	2-Aminopimelic acid	C7 H13 N O4	175.084	1.48	176.091	No results	Full match	No results	665797	476087	258643	6.80765e+06	6.66286e+06	6.25678e+06	6.79396e+06	6.21291e+06	5.48453e+06	4.82669e+06	4.03444e+06	5.15926e+06	111630	158606	137821	2.67466e+06	3.36221e+06	3.98317e+06	507964	267199	395333	7.46691e+06	1.01395e+07	1.00094e+07
Com_1945_neg	Choline Glycerophosphate	C8 H20 N O6 P	257.104	10.027	294.052	No results	No results	Full match	70573.6	74136.5	73380.8	227305	227745	219254	92798.7	127986	160138	130667	154723	94166.1	48151.4	89619.6	70263.2	184481	122622	58335.4	186105	59597.2	125308	4.1873e+07	3.65151e+07	5.57056e+07
Com_1953_pos	tert-Butyl N-[1-(aminocarbonyl)-3-methylbutyl]carbamate	C11 H22 N2 O3	230.163	7.455	231.17	Full match	No results	No results	4.38154e+06	3.92133e+06	3.23269e+06	597520	652765	682412	711917	709897	691042	771922	703441	766886	111165	117194	116463	701115	679000	643440	114544	109995	114515	9.45999e+06	6.93721e+06	7.06921e+06
Com_1967_pos	Methyl dihydrojasmonate	C13 H22 O3	226.156	12.309	227.164	Full match	No results	No results	4.1943e+06	4.05315e+06	3.67589e+06	1.89305e+06	1.94298e+06	1.91672e+06	2.30185e+06	2.16171e+06	1.9703e+06	2.24172e+06	2.3349e+06	1.93505e+06	4.56708e+06	3.98438e+06	4.36125e+06	1.63795e+06	1.79504e+06	1.91659e+06	4.46131e+06	3.6302e+06	4.12667e+06	1.56007e+07	1.25582e+07	1.52273e+07
Com_1972_pos	Maltotetraose	C24 H42 O21	666.221	1.358	667.229	No results	Full match	No results	459208	415092	346796	1.51104e+07	1.36212e+07	1.15978e+07	1.7735e+07	1.53497e+07	1.26005e+07	9.95594e+06	6.50751e+06	1.24562e+07	603583	438830	531630	1.45448e+07	1.20279e+07	9.27277e+06	232741	248628	245498	8.16249e+07	5.94402e+07	1.07957e+08
Com_1979_neg	1,3-Dimethyluracil	C6 H8 N2 O2	140.059	2.227	139.051	No results	No results	Full match	169028	176075	172865	235127	286127	325905	137150	172310	203383	161445	182920	124594	90533.4	126283	110577	282731	175943	65671	127545	132851	132802	2.77678e+06	2.80646e+06	3.17831e+06
Com_1989_pos	(-)-Caryophyllene oxide	C15 H24 O	220.182	12.253	221.19	Full match	No results	No results	2.8056e+06	2.50172e+06	2.05211e+06	1.12621e+06	1.13555e+06	1.10036e+06	1.12542e+06	1.10929e+06	1.06686e+06	1.13871e+06	1.04447e+06	1.1245e+06	2.87883e+06	3.0049e+06	3.00071e+06	953093	908179	845281	3.93693e+06	4.35625e+06	4.22952e+06	1.68148e+07	1.3879e+07	1.55976e+07
Com_199_neg	trans-Cinnamic acid	C9 H8 O2	148.052	6.344	147.045	Full match	Full match	No results	2.57202e+07	2.66156e+07	2.59604e+07	3.01069e+06	3.6105e+06	4.06872e+06	4.21307e+06	4.30043e+06	4.28581e+06	4.19859e+06	5.53772e+06	2.4596e+06	1.32013e+08	6.59203e+07	1.00946e+08	6.79079e+06	6.47753e+06	6.036e+06	6.16943e+07	1.79111e+07	4.05987e+07	3.77267e+07	3.21005e+07	3.37054e+07
Com_199_pos	7-Hydroxycoumarine	C9 H6 O3	162.032	7.741	163.039	Full match	No results	Full match	1.51836e+08	1.45143e+08	129995744	3.55348e+07	4.07571e+07	4.43811e+07	4.39625e+07	4.28477e+07	4.07168e+07	5.05165e+07	4.61697e+07	5.00523e+07	1.41527e+08	1.48794e+08	1.48063e+08	4.41794e+07	4.59421e+07	4.67951e+07	1.47958e+08	143006431	1.48392e+08	8.02235e+06	1.2399e+07	1.06007e+07
Com_1997_pos	Heroin-d3	C21 H20 [2]H3 N O5	372.175	10.617	373.182	Full match	No results	No results	4.24571e+06	3.86554e+06	3.26019e+06	693132	749015	775524	775921	756379	718899	811735	734557	811605	3.63834e+06	3.66274e+06	3.72355e+06	717249	676435	622226	3.86694e+06	2.68106e+06	3.33948e+06	2.03756e+06	2.67585e+06	2.51684e+06
Com_2_neg	Gluconic acid	C6 H12 O7	196.058	1.477	195.051	Full match	Full match	Full match	10482464246	1.12592e+10	11380049710	4532297476	3.49201e+09	2314788521	18215670569	1.14795e+10	4470994886	1.26953e+10	2973402208	21208086128	26104154250	14460164528	2.06878e+10	4348177139	8.814e+09	13105283246	12804586634	7480238924	1.03453e+10	2.1921e+06	2.43514e+06	2.98477e+06
Com_200_neg	Quercetin	C15 H10 O7	302.043	10.844	301.035	Full match	No results	No results	6.87325e+07	7.16393e+07	7.03729e+07	1.22804e+07	1.29859e+07	1.31822e+07	1.683e+07	1.96213e+07	2.19473e+07	1.11941e+07	1.25697e+07	8.7524e+06	1.27162e+08	8.85233e+07	1.09999e+08	1.28913e+07	1.19126e+07	1.0698e+07	1.04247e+08	1.27077e+08	1.17975e+08	9.53705e+06	5.96522e+06	6.21279e+06
Com_2014_pos	N-(9-oxodecyl)acetamide	C12 H23 N O2	235.154	15.472	236.162	Invalid mass	No results	No results	4.19065e+06	2.43883e+06	544948	3.0418e+06	2.66529e+06	2.18427e+06	2.48223e+06	2.81943e+06	3.08976e+06	3.09699e+06	2.38147e+06	3.51756e+06	408103	385202	404586	3.03846e+06	2.58306e+06	2.07651e+06	268857	281658	280763	1.17798e+07	8.51113e+06	7.96832e+06
Com_2041_pos	Stevioside	C38 H60 O18	826.358	12.388	827.365	Invalid mass	No results	No results	4.10529e+06	3.84955e+06	3.36956e+06	769316	808617	816207	827041	828609	810527	806782	725272	811456	3.86072e+06	4.10492e+06	4.06247e+06	1.03307e+06	831786	614026	3.39135e+06	3.61251e+06	3.57197e+06	1.56675e+06	1.97423e+06	1353496
Com_2065_pos	gamma-Nonanolactone	C9 H16 O2	156.115	10.522	157.122	No results	No results	Full match	2.06247e+06	1.8854e+06	1.59849e+06	1.91628e+06	2.59078e+06	3.16369e+06	3.21301e+06	2.54869e+06	1.82393e+06	3.05483e+06	2.9628e+06	2.85592e+06	4.25333e+06	1.661e+06	3.01631e+06	2.73908e+06	2.54153e+06	2.29365e+06	2.08994e+06	1.89722e+06	2.03345e+06	2.02071e+07	1.6378e+07	1.53013e+07
Com_208_neg	Catechol	C6 H6 O2	110.037	6.871	109.029	Full match	No results	Full match	2.75162e+07	2.86866e+07	2.8186e+07	4.97446e+07	4.92778e+07	4.68785e+07	2.18782e+07	3.01659e+07	3.77382e+07	2.89162e+07	3.17484e+07	2.33302e+07	1.26131e+08	2.76073e+07	7.84066e+07	4.48026e+07	3.08853e+07	1.63565e+07	1.61909e+07	1.75331e+07	1.71992e+07	2.74396e+06	3.24973e+06	3.53998e+06
Com_2093_pos	1-O-(3,4,5-Trimethoxybenzoyl)-beta-L-galactopyranose	C16 H22 O10	356.111	9.432	357.118	Invalid mass	No results	No results	3.94027e+06	3.59924e+06	3.04855e+06	576320	647971	694211	714726	709547	687540	766433	699458	760415	3.58136e+06	2.96089e+06	3.33655e+06	692509	651203	597002	3.28489e+06	3.21219e+06	3.31351e+06	563535	915800	1.19576e+06
Com_2102_pos	1-(3,4-dimethoxyphenyl)ethan-1-one oxime	C10 H13 N O3	177.079	8.892	178.086	Invalid mass	No results	No match	951120	1.08103e+06	1.14796e+06	1.07083e+06	1.48858e+06	1.84795e+06	2.14744e+06	1.88195e+06	1.57184e+06	1.8185e+06	1.85637e+06	1.60744e+06	2.27676e+06	2.22067e+06	2.29369e+06	1.54095e+06	1.56151e+06	1.55116e+06	3.7788e+06	3.99995e+06	3.96716e+06	8.96101e+06	6.495e+06	7.45322e+06
Com_2121_pos	N-(3-methyl-1-phenyl-1H-pyrazol-5-yl)-2-morpholinoacetamide	C16 H20 N4 O2	300.154	11.348	301.161	Invalid mass	No results	No results	3.84135e+06	3.53399e+06	3.02077e+06	723782	772632	791184	795554	800052	785575	791450	715660	791864	3.54541e+06	3.88842e+06	3.79125e+06	701913	661159	607313	3.78581e+06	3.25978e+06	3.59325e+06	3.45897e+06	1.828e+06	2.26109e+06
Com_213_neg	Syringic acid	C9 H10 O5	198.053	8.904	197.045	Full match	No results	Full match	3.28461e+07	4.82343e+07	6.08127e+07	1.38388e+07	1.40678e+07	1.37451e+07	8.79142e+06	1.10503e+07	1.30472e+07	1.03882e+07	1.33633e+07	6.42377e+06	3.34753e+07	3.55378e+07	3.51967e+07	1.39782e+07	1.0193e+07	6.20597e+06	1.12843e+08	1.10416e+08	1.13862e+08	2.83873e+06	1.67048e+06	1.71733e+06
Com_2132_pos	Palmitoleic Acid	C16 H30 O2	276.208	13.167	277.215	Invalid mass	No results	No results	1.12022e+06	1.05649e+06	931215	894479	901683	873526	1.00278e+06	967023	908336	1.17381e+06	1.07644e+06	1.15939e+06	2.85669e+06	3.3477e+06	3.16424e+06	894667	833455	755738	3.22293e+06	3.33877e+06	3.34646e+06	8.61135e+06	6.9989e+06	4.06628e+06
Com_2146_pos	Glycitin	C22 H22 O10	468.105	9.152	469.112	Invalid mass	No results	No results	3.75533e+06	2.08593e+06	295021	1.07049e+06	1.20154e+06	1.28548e+06	1.25528e+06	1.24483e+06	1.20485e+06	1.40263e+06	1.2995e+06	1.37217e+06	3.43438e+06	2.77587e+06	3.16723e+06	1.21038e+06	1.17983e+06	1.12592e+06	2.95193e+06	3.06826e+06	3.0703e+06	1.8512e+06	1.39823e+06	1.45263e+06
Com_2167_pos	3,5-di(2-furylmethylidene)tetrahydro-2H-pyran-4-one	C15 H12 O4	256.073	9.067	257.08	Full match	No results	No results	3.68507e+06	3.48299e+06	3.07802e+06	902317	1.20657e+06	1.46352e+06	1.62788e+06	1.75905e+06	1.84851e+06	1.41001e+06	1.27301e+06	1.41271e+06	3.26595e+06	2.74352e+06	3.06483e+06	1.4693e+06	1.44335e+06	1.38882e+06	2.22684e+06	1.77858e+06	2.04276e+06	2.52772e+06	2.4477e+06	2.67056e+06
Com_2170_pos	3'-O-Methyluridine	C10 H14 N2 O6	258.085	5.409	259.092	No results	Full match	Full match	763084	734896	663899	1.42631e+06	1.58133e+06	1.67435e+06	1.74009e+06	1.7515e+06	1.72137e+06	2.01076e+06	1.86178e+06	1.96824e+06	3.85799e+06	2.991e+06	3.49299e+06	1.69972e+06	1.65471e+06	1.57693e+06	3.1741e+06	2.6214e+06	2.95571e+06	1.17864e+07	1.4496e+07	1.67154e+07
Com_2179_pos	PE (15:0/16:1)	C36 H70 N O8 P	675.482	14.996	676.489	No results	Full match	No results	475120	435539	370588	2.34156e+06	2.56669e+06	2.69116e+06	2.63651e+06	2.65762e+06	2.6157e+06	2.83027e+06	2.68684e+06	2.70415e+06	344561	358075	358344	2.63694e+06	2.45966e+06	2.23368e+06	309086	306625	314013	3.69563e+06	2.5366e+06	1.99749e+06
Com_2185_pos	4-(2,3-dihydro-1,4-benzodioxin-6-yl)-1,2-diphenylbut-2-ene-1,4-dione	C24 H18 O4	370.123	10.351	371.13	Invalid mass	No results	No results	2.96291e+06	2.50694e+06	1.90493e+06	565004	621497	653618	659770	662664	649843	693956	627779	694041	2.12779e+06	3.11942e+06	2.67607e+06	629975	593095	544471	3.23228e+06	2.66779e+06	3.00904e+06	1.23318e+06	1.60349e+06	1.54312e+06
Com_221_neg	2,3-Dihydroxybenzoic acid	C7 H6 O4	154.027	2.298	153.019	Full match	Full match	Full match	1.62711e+08	1.70079e+08	1.67539e+08	1.43637e+07	1.28551e+07	1.08424e+07	5.41776e+06	7.31802e+06	9.04473e+06	7.20474e+06	8.37496e+06	5.34836e+06	5.93475e+07	1.16027e+08	8.9441e+07	1.19264e+07	9.95217e+06	7.78088e+06	7.51573e+07	7.25207e+07	7.53158e+07	2.35278e+06	2.45064e+06	3.00139e+06
Com_2215_pos	4-(2,3-dihydro-1,4-benzodioxin-6-yl)butanoic acid	C12 H14 O4	244.07	11.857	245.078	Invalid mass	No results	No match	2.59592e+06	2.61183e+06	2.4756e+06	7.18653e+06	8.20136e+06	8.89457e+06	9.08344e+06	9.245e+06	9.18732e+06	1.03428e+07	7.36887e+06	1.23318e+07	2.8948e+06	2.93697e+06	2.9742e+06	2.65499e+06	7.81712e+06	1.28245e+07	3.75921e+06	2.70453e+06	3.29651e+06	1.98938e+06	1.72514e+06	1.94245e+06
Com_224_pos	Adenosine	C10 H13 N5 O4	267.096	3.082	268.103	Full match	Full match	Full match	1.2451e+08	1.19365e+08	107267256	2.30948e+06	2.58835e+06	2.76571e+06	2.74611e+06	2.77094e+06	2.73006e+06	3.15868e+06	2.81766e+06	3.19887e+06	799036	584788	705750	2.71683e+06	2.67323e+06	2.5767e+06	756573	810416	799164	9.97819e+06	1.26195e+07	1.4479e+07
Com_2264_pos	Naringeninchalcone	C15 H12 O5	272.068	10.976	273.075	Full match	Full match	No results	3.37632e+06	3.13906e+06	2.71895e+06	866554	824029	749190	788645	782620	758034	1.0446e+06	932616	1.0571e+06	3.59442e+06	2.94379e+06	3.33449e+06	1.05431e+06	952668	832163	3.22957e+06	3.21342e+06	3.28593e+06	1.57845e+06	1.37293e+06	1.66147e+06
Com_2265_pos	N-Acetylsphingosine	C20 H39 N O3	341.293	14.737	342.3	Full match	No results	No results	92931.8	84413.2	70977.3	495531	538874	561085	515205	524414	521186	570569	533363	553435	776122	573450	688282	486813	463493	430995	3.59845e+06	2.30224e+06	3.00935e+06	1.96075e+07	1.59948e+07	1.65496e+07
Com_2297_pos	Capric acid	C10 H20 O2	172.146	10.88	173.153	No results	No results	Full match	1.6489e+06	1.66237e+06	1.579e+06	1.51942e+06	1.50232e+06	1.4263e+06	1.47897e+06	1.33735e+06	1.16401e+06	1.62152e+06	1.68541e+06	1.4032e+06	1.28454e+06	2.52716e+06	1.94397e+06	1.86065e+06	1.76688e+06	1.63811e+06	3.50669e+06	2.52549e+06	3.07641e+06	5.19724e+06	1.06476e+07	1.03128e+07
Com_230_pos	(-)-Epigallocatechin	C15 H14 O7	306.073	6.94	307.081	Full match	Full match	No results	2.63513e+07	2.52639e+07	2.27047e+07	3.28683e+06	3.26046e+06	3.10623e+06	3.97505e+06	3.8757e+06	3.68444e+06	4.07267e+06	3.76296e+06	3.99451e+06	8.56175e+07	6.60592e+07	7.73551e+07	3.7178e+06	3.89869e+06	4.00238e+06	1.27996e+08	1.04275e+08	1.18458e+08	1.82293e+06	1.48397e+06	2.66283e+06
Com_2309_pos	(R)-3-Hydroxy myristic acid	C14 H28 O3	261.23	10.168	262.237	Invalid mass	No results	No results	3.29417e+06	1.95246e+06	497024	474326	547892	599971	741789	663721	569913	687733	575725	734242	584050	267217	434146	726554	621225	503595	572075	409448	500577	2.4379e+06	1.70778e+06	2.74856e+06
Com_2310_pos	2-(acetylamino)-3-(1H-indol-3-yl)propanoic acid	C13 H14 N2 O3	246.1	9.395	247.107	Full match	Full match	Full match	3.06403e+06	2.72263e+06	2.22263e+06	938230	997155	1.01698e+06	991466	975335	936073	1.05318e+06	965663	1.04039e+06	254920	693499	483694	954612	915046	857360	3.4751e+06	2.57151e+06	3.08377e+06	3.91951e+06	2.95277e+06	2.5071e+06
Com_2323_pos	Juglalin	C20 H18 O10	418.089	10.083	419.096	Full match	No results	No results	3.26951e+06	2.99011e+06	2.53654e+06	1.18533e+06	1.27421e+06	1.31311e+06	1.38072e+06	1.35242e+06	1.29204e+06	1.46659e+06	1.29406e+06	1.49944e+06	1.57636e+06	2.24677e+06	1.94979e+06	1.33196e+06	1.26643e+06	1.17583e+06	3.01786e+06	2.08389e+06	2.60189e+06	197207	346329	424736
Com_2328_pos	Arecoline	C8 H13 N O2	155.095	7.542	156.102	Full match	No results	No results	1.46962e+06	1.4758e+06	1.396e+06	3.27087e+06	3.30205e+06	3.20373e+06	2.8872e+06	2.67315e+06	2.39569e+06	3.30565e+06	3.00973e+06	3.28675e+06	2.05763e+06	3.56299e+06	2.86651e+06	3.07525e+06	3.05717e+06	2.97854e+06	2.82725e+06	3.33468e+06	3.14258e+06	9.31792e+06	5.83182e+06	7.48162e+06
Com_2345_pos	7-(3,4-dihydroxyphenyl)-5-hydroxy-1-(4-hydroxyphenyl)heptan-3-one	C19 H22 O5	330.146	9.079	331.153	Full match	No results	No results	3.22628e+06	2.77959e+06	2.17099e+06	540279	604619	645247	649105	642702	621057	699763	657860	675021	2.10898e+06	2.06316e+06	2.12779e+06	681822	632431	570516	1.50481e+06	2.41991e+06	2.00161e+06	1.18552e+06	686261	957134
Com_2350_pos	Linalool	C10 H18 O	154.136	10.882	155.143	No results	Full match	No results	1.57854e+06	1.66391e+06	1.65235e+06	1.31023e+06	1.26062e+06	1.16158e+06	1.27502e+06	1.09567e+06	890338	1.35401e+06	1.46184e+06	1.11722e+06	1.34746e+06	2.39859e+06	1.91048e+06	1.66901e+06	1.57722e+06	1.4542e+06	3.39726e+06	2.36336e+06	2.93792e+06	2.49766e+06	3.08075e+06	3.06698e+06
Com_2359_pos	Thymidine	C10 H14 N2 O5	242.09	5.757	243.097	Full match	Full match	Full match	1.80307e+06	1.77787e+06	1.64911e+06	1.50698e+06	1.61421e+06	1.65814e+06	1.74909e+06	1.78316e+06	1.77494e+06	1.98554e+06	1.79837e+06	1.98361e+06	2.42377e+06	3.0976e+06	2.8159e+06	1.73227e+06	1.7045e+06	1.64298e+06	3.20895e+06	3.27468e+06	3.30665e+06	3.60015e+06	2.47624e+06	2.03086e+06
Com_236_neg	3,4,5-trihydroxycyclohex-1-ene-1-carboxylic acid	C7 H10 O5	174.053	7.505	173.046	Full match	Full match	No results	1.16445e+08	1.10725e+08	9.85544e+07	2.68354e+07	2.78249e+07	2.77232e+07	2.23211e+07	2.46951e+07	2.64834e+07	2.03077e+07	2.22722e+07	1.64091e+07	6.74448e+07	1.17483e+08	9.43131e+07	2.93268e+07	2.14857e+07	1.32191e+07	9.04313e+07	8.24601e+07	8.81746e+07	2.3173e+06	2.20422e+06	2.86171e+06
Com_236_pos	Acetophenone	C8 H8 O	120.057	10.27	121.065	Full match	Full match	No results	1.67052e+06	1.59133e+06	1.41944e+06	5.76756e+06	6.02068e+06	6.03769e+06	6.30099e+06	6.70247e+06	6.94499e+06	7.47239e+06	6.71742e+06	7.5157e+06	123963509	4.56398e+06	6.5549e+07	6.83997e+06	6.41036e+06	5.85381e+06	1.59152e+06	1.54365e+06	1.59894e+06	2.21194e+06	2.37451e+06	2.8322e+06
Com_2366_pos	3-[(5-nitropyridin-2-yl)oxy]-1H-indazole	C12 H8 N4 O3	256.055	7.437	257.062	Invalid mass	No results	No results	3.17491e+06	2.91133e+06	2.47815e+06	833860	910957	952330	1.45614e+06	1.39102e+06	1.29291e+06	1.45001e+06	1.44967e+06	1.31224e+06	3.31697e+06	1.74493e+06	2.58157e+06	3.2258e+06	2.56007e+06	1.84365e+06	1.37451e+06	764887	1.09109e+06	3.17665e+07	1.8014e+07	3.65688e+07
Com_2377_pos	3-(3,4,5-trimethoxyphenyl)propanoic acid	C12 H16 O5	222.086	10.879	223.094	Invalid mass	No results	No results	916647	1.47726e+06	1.95182e+06	581523	623611	641243	622157	626153	615299	708398	666531	682798	3.31472e+06	2.39842e+06	2.9137e+06	591254	573700	544785	2.53041e+06	2.75979e+06	2.698e+06	1.59347e+06	1.43918e+06	1.36025e+06
Com_2381_pos	N-Acetyl-L-tyrosine	C11 H13 N O4	223.084	7.162	224.091	Full match	Full match	Full match	1.39419e+06	2.12886e+06	2.73952e+06	2.55028e+06	3.15931e+06	3.64445e+06	3.05197e+06	2.78525e+06	2.45247e+06	2.86757e+06	2.50143e+06	2.96061e+06	1.86781e+06	1.34796e+06	1.64004e+06	2.68169e+06	2.77871e+06	2.82069e+06	1.37368e+06	1.8079e+06	1.62261e+06	2.55958e+06	1.51842e+06	1.62873e+06
Com_2382_pos	N,N-Dimethyldecylamine N-oxide	C12 H27 N O	201.209	11.502	202.216	Full match	No results	No results	3.11606e+06	2.07223e+06	907675	696700	742055	758311	796551	1.07534e+06	1.32863e+06	959131	823590	1.00333e+06	3.30383e+06	1.27421e+06	2.3348e+06	940694	837785	718286	2.59796e+06	1.9288e+06	2.30864e+06	2.8971e+07	3.18117e+07	3.32188e+07
Com_2392_pos	4-Phenyl-3-buten-2-one	C10 H10 O	146.073	11.776	147.08	Full match	No results	No results	3.10438e+06	2.14081e+06	1.05255e+06	1.81353e+06	1.78358e+06	1.68368e+06	1.86188e+06	1.84196e+06	1.77835e+06	2.05019e+06	1.73954e+06	2.16559e+06	851919	1.01978e+06	954564	2.16004e+06	1.80123e+06	1.40676e+06	2.16676e+06	1.3785e+06	1.80808e+06	3.50797e+06	2.59519e+06	2.49132e+06
Com_2402_pos	DL-2-(acetylamino)-3-phenylpropanoic acid	C11 H13 N O3	207.089	9.454	208.096	Full match	Full match	Full match	3.09369e+06	2.96241e+06	2.65855e+06	1.22487e+06	1.386e+06	1.49278e+06	1.06169e+06	1.14366e+06	1.19851e+06	1.82473e+06	1.78635e+06	1.68932e+06	972747	697558	851856	1.1224e+06	1.15278e+06	1.16033e+06	2.85536e+06	1.83627e+06	2.39273e+06	1.58623e+06	1.48046e+06	1.78659e+06
Com_241_pos	2-Hydroxycinnamic acid	C9 H8 O3	146.037	8.094	147.044	Invalid mass	No results	No match	1.04647e+08	9.73704e+07	8.44223e+07	9.22668e+06	8.56312e+06	7.56375e+06	7.81026e+06	9.29084e+06	1.05511e+07	9.25396e+06	8.71607e+06	8.91051e+06	9.55604e+07	8.51974e+07	9.21865e+07	9.77935e+06	9.21204e+06	8.46231e+06	1.02663e+08	1.05008e+08	1.05913e+08	1.62357e+06	1.78356e+06	1.72163e+06
Com_2446_pos	5-Phenylvaleric Acid	C11 H14 O2	178.099	13.188	179.106	No results	No results	Full match	199504	949725	1.64462e+06	1.27586e+06	1.22728e+06	1.13057e+06	1.27038e+06	1.36351e+06	1.4243e+06	1.23597e+06	1.18235e+06	1.17189e+06	481431	3.27255e+06	1.91453e+06	876901	921040	946942	757686	1.05249e+06	923189	979046	970113	1.57073e+06
Com_2477_pos	11-Deoxy prostaglandin F1α	C20 H36 O4	362.242	12.061	363.249	Invalid mass	No results	No results	2.76716e+06	2.73862e+06	2.55055e+06	893017	999352	1.0665e+06	1.05165e+06	1.01538e+06	955037	969829	896565	950728	130426	162032	149154	928991	850129	754433	148016	110209	131695	8.34137e+06	7.3406e+06	7.13483e+06
Com_2486_pos	9-KODE	C18 H30 O3	294.219	13.155	295.226	No results	No results	Full match	303877	234550	151560	386970	363322	325426	334659	339018	335337	363102	328925	362697	614053	701626	670996	287485	276274	259592	679098	733078	720210	3.01607e+06	2.1202e+06	2.14301e+06
Com_25_pos	Pipecolic acid	C6 H11 N O2	129.079	5.133	130.086	Full match	No results	Full match	1296079625	1.16217e+09	960554701	1.19266e+08	1.08338e+08	9.31617e+07	7.86694e+07	8.44932e+07	8.83133e+07	8.17667e+07	7.68266e+07	7.89195e+07	9.12394e+08	1091959600	1.02222e+09	8.11685e+07	6.8356e+07	5.41899e+07	1042896400	9.80716e+08	1.03204e+09	4.17931e+06	4.15214e+06	4.16489e+06
Com_251_neg	2,4-Dihydroxybenzoic acid	C7 H6 O4	154.027	7.56	153.019	Full match	Full match	Full match	1.19586e+08	1.21781e+08	1.16881e+08	2.18806e+07	2.37357e+07	2.46601e+07	2.78973e+07	2.94701e+07	3.0344e+07	1.91193e+07	2.24335e+07	1.39842e+07	6.10193e+07	1.05224e+08	8.47839e+07	2.48955e+07	1.99405e+07	1.45906e+07	6.63577e+07	6.74005e+07	6.82167e+07	3.04713e+06	2.49317e+06	1.80586e+06
Com_252_pos	Choline	C5 H13 N O	103.1	1.232	104.107	Full match	Full match	No results	1.06161e+08	9.74622e+07	8.30862e+07	6.77399e+07	5.64144e+07	4.28766e+07	1.55024e+07	2.26155e+07	2.91922e+07	4.09012e+07	4.35659e+07	3.43411e+07	6.19066e+06	1.10908e+07	8.81353e+06	1.96347e+07	2.84848e+07	3.67708e+07	7.77532e+07	4.5906e+07	6.30662e+07	3.07872e+06	2.15805e+06	2.01049e+06
Com_2523_pos	Alanyltyrosine	C12 H16 N2 O4	252.11	9.548	253.118	Full match	No results	No results	2.83769e+06	2.67816e+06	2.36261e+06	1.00421e+06	1.10161e+06	1.15582e+06	1.18643e+06	1.20817e+06	1.20127e+06	1.27613e+06	1.14976e+06	1.28097e+06	2.28795e+06	2.26353e+06	2.32125e+06	1.17298e+06	1.11832e+06	1.04151e+06	1.98479e+06	2.02898e+06	2.04702e+06	152844	197231	217824
Com_2524_pos	5'-S-Methyl-5'-thioadenosine	C11 H15 N5 O3 S	297.089	7.047	298.096	Full match	Full match	Full match	1.59555e+06	1.55406e+06	1.42204e+06	525586	574581	601043	632434	616322	585593	711346	645724	709221	1.11322e+06	797180	974304	618279	595508	560945	2.99016e+06	1.97738e+06	2.53344e+06	1.10012e+06	1.13304e+06	643321
Com_253_pos	D-(+)-Camphor	C10 H16 O	152.12	10.501	153.127	Full match	No results	No results	1.06041e+08	9.82631e+07	8.47612e+07	1.01935e+07	1.00439e+07	9.50032e+06	1.02666e+07	1.08442e+07	1.11647e+07	1.13456e+07	1.03061e+07	1.13047e+07	8.06703e+07	8.60075e+07	8.50057e+07	1.13076e+07	1.18716e+07	1.22006e+07	8.37401e+07	7.49653e+07	8.09397e+07	2.63054e+06	3.36436e+06	3.02962e+06
Com_2549_pos	Folinic acid	C20 H23 N7 O7	473.165	6.547	474.172	Full match	Full match	No results	2.78148e+06	2.57057e+06	2.20992e+06	654541	712755	743018	752487	743275	716437	851810	772374	850121	1.56203e+06	1.9158e+06	1.7737e+06	744198	706977	655755	1.94358e+06	1.44215e+06	1.72672e+06	1.77481e+06	2.07174e+06	2.04998e+06
Com_2555_pos	(2R,3S,4S,5R,6R)-2-(hydroxymethyl)-6-(2-phenylethoxy)oxane-3,4,5-triol	C14 H20 O6	306.107	9.324	307.114	Invalid mass	No results	No results	2.37228e+06	2.32875e+06	2.14957e+06	540547	597391	630809	608425	620582	618022	685983	627341	679294	2.77925e+06	2.75614e+06	2.82305e+06	636338	606500	564651	2.91684e+06	2.3697e+06	2.69614e+06	2.36864e+06	1.55979e+06	1.44898e+06
Com_2558_pos	Trehalose	C12 H22 O11	342.117	6.366	343.124	No results	No results	Full match	2.75797e+06	2.44973e+06	1.99878e+06	908036	1.06413e+06	1.17849e+06	984686	984599	961162	1.15779e+06	1.02207e+06	1.18325e+06	2.64804e+06	2.34894e+06	2.54846e+06	978222	961706	926146	1.5307e+06	2.1425e+06	1.87333e+06	1.1418e+07	8.0105e+06	6.56043e+06
Com_2560_pos	Taxifolin	C15 H12 O7	304.058	8.96	305.065	Full match	Full match	No results	2.75445e+06	2.5361e+06	2.17002e+06	934276	1.04249e+06	1.10983e+06	1.10009e+06	1.10839e+06	1.09041e+06	1.21343e+06	1.13288e+06	1.17841e+06	2.37475e+06	2.92148e+06	2.70108e+06	1.11054e+06	1.08377e+06	1.03553e+06	1.90418e+06	1.86117e+06	1.92033e+06	2.76712e+06	2.59706e+06	2.32559e+06
Com_2567_pos	N-Acetyl-L-glutamic acid	C7 H11 N O5	189.063	7.131	190.071	No results	No results	Full match	2.7442e+06	2.51514e+06	2.13956e+06	5.16368e+06	4.76848e+06	4.18629e+06	3.84451e+06	3.90585e+06	3.87457e+06	4.71224e+06	3.99179e+06	4.98391e+06	590331	1.88917e+06	1.26455e+06	2.8847e+06	3.37733e+06	3.80307e+06	1.97285e+06	1.68792e+06	1.86699e+06	1.94955e+06	1.56773e+06	1.46145e+06
Com_2569_pos	Citrinin	C13 H14 O5	232.071	10.066	233.078	Invalid mass	No results	No results	1.23312e+06	1.18992e+06	1.07739e+06	661530	737328	784211	794460	774435	736045	825897	733023	840114	2.14995e+06	1.9367e+06	2.08419e+06	746278	709564	658798	2.89273e+06	2.21332e+06	2.60409e+06	318609	457484	490965
Com_257_neg	4-Hydroxybutyric acid (GHB)	C4 H8 O3	104.047	2.107	103.04	Full match	Full match	Full match	1.6681e+07	1.73216e+07	1.69532e+07	2.40183e+07	2.461e+07	2.42366e+07	1.26371e+07	1.69371e+07	2.08354e+07	1.37302e+07	1.58805e+07	1.02724e+07	3.07739e+07	3.47107e+07	3.33971e+07	2.06576e+07	1.40056e+07	7.07624e+06	4.92386e+07	7.28321e+07	6.2256e+07	2.86565e+06	2.92631e+06	2.74398e+06
Com_257_pos	3-Amino-4-methylpentanoic acid	C6 H13 N O2	131.094	3.047	132.102	No results	No results	Full match	1.0491e+08	9.76974e+07	8.47937e+07	5.74678e+06	7.16638e+06	8.30495e+06	5.92587e+06	9.13369e+06	1.21249e+07	1.2506e+07	1.42179e+07	9.6031e+06	3.2509e+06	4.50744e+06	3.95675e+06	7.18539e+06	6.44605e+06	5.57907e+06	1.44104e+07	1.09553e+07	1.29365e+07	203595	259471	261029
Com_258_neg	Caprylic acid	C8 H16 O2	144.115	11.549	143.108	Full match	No results	Full match	6.07107e+07	6.54596e+07	6.63954e+07	3.71167e+07	3.33963e+07	2.83662e+07	3.19519e+07	3.51352e+07	3.74853e+07	2.35479e+07	2.42135e+07	2.06397e+07	2.25505e+07	5.83272e+07	4.12476e+07	2.84336e+07	2.19665e+07	1.50644e+07	4.17392e+07	3.98376e+07	4.16041e+07	774662	705658	624894
Com_258_pos	2-(carboxymethoxy)-4-methoxybenzoic acid	C10 H10 O6	248.029	1.623	249.036	Invalid mass	No results	No results	1.61077e+07	1.75795e+07	1.80272e+07	1.39556e+07	1.55431e+07	1.65211e+07	2.04533e+07	1.62455e+07	1.16524e+07	3.04121e+07	2.71088e+07	3.0819e+07	3.44049e+07	8.32861e+06	2.17941e+07	3.2055e+07	5.98745e+07	8.65084e+07	8.02877e+07	1.06929e+08	9.54805e+07	4.47671e+06	4.69878e+06	4.00264e+06
Com_2583_pos	Spermine	C10 H26 N4	202.215	0.97	102.115	No results	No results	Full match	1.33586e+06	1.90626e+06	2.36562e+06	2.15042e+06	2.3501e+06	2.45761e+06	2.73166e+06	2.59272e+06	2.3923e+06	2.65407e+06	2.36745e+06	2.68793e+06	446917	424462	444403	2.19394e+06	2.09361e+06	1.95183e+06	402664	388650	403570	1.32351e+06	2.03687e+06	2.0952e+06
Com_26_neg	Palmitic acid	C16 H32 O2	256.241	15.056	255.234	Full match	No results	No results	1476641304	1.10152e+09	6.62242e+08	1325688947	1.21138e+09	1049558468	4.99944e+08	6.25266e+08	7.35759e+08	7.01901e+08	8.10337e+08	5.26617e+08	8.06295e+08	1395428597	1.12288e+09	1072191173	6.55604e+08	2.26035e+08	1255116337	1643906511	1.4785e+09	1.93335e+06	2.18723e+06	2.63295e+06
Com_261_neg	4-Hydroxy-L-Glutamic Acid	C5 H7 N O5	161.032	1.206	160.025	No results	No results	Full match	4.97093e+07	5.02944e+07	4.79497e+07	1.86347e+07	2.62489e+07	3.28337e+07	5.89048e+07	5.58698e+07	5.15097e+07	4.88211e+07	5.54194e+07	3.75733e+07	4.62897e+07	3.8773e+07	4.3382e+07	4.85173e+07	3.94774e+07	2.96557e+07	9.86518e+06	1.09192e+07	1.06e+07	977735	688333	1021770
Com_263_neg	Uridine	C9 H12 N2 O6	244.069	2.277	243.062	Full match	Full match	Full match	4.5525e+07	4.49171e+07	4.16927e+07	6.95137e+06	1.00209e+07	1.26974e+07	3.6131e+07	3.32706e+07	2.96213e+07	1.27479e+07	1.5587e+07	8.69473e+06	9.1003e+06	3.91977e+07	2.4632e+07	1.44597e+07	1.67891e+07	1.87861e+07	2.08565e+07	2.21022e+07	2.1909e+07	2.46617e+06	2.25886e+06	1.8514e+06
Com_264_pos	2-Hydroxyhippuric acid	C9 H9 N O4	217.035	1.221	218.042	Invalid mass	No results	No results	6.12784e+07	5.66421e+07	4.87062e+07	3.42715e+06	2.64472e+06	1.75856e+06	2.6971e+06	2.07638e+06	1.40642e+06	2.29904e+06	2.24414e+06	2.13499e+06	6.4501e+07	6.6586e+07	6.68544e+07	6.62453e+06	7.71829e+06	8.65921e+06	4.01826e+07	6.44247e+07	5.33497e+07	573482	734741	538256
Com_2649_pos	Boc-beta-cyano-L-alanine	C9 H14 N2 O4	214.095	5.709	215.102	No results	No results	Full match	2.36693e+06	2.08706e+06	1.68561e+06	1.96254e+06	2.32046e+06	2.58738e+06	2.88462e+06	3.00623e+06	3.05655e+06	2.96968e+06	2.37572e+06	3.2808e+06	791843	1.0311e+06	929702	2.20678e+06	2.08708e+06	1.92605e+06	2.71068e+06	1.94123e+06	2.37247e+06	628118	736987	828221
Com_2658_pos	N-(1,3-benzodioxol-5-yl)-2-methyl-5-(piperidinosulfonyl)-3-furamide	C18 H20 N2 O6 S	392.107	9.971	393.114	Invalid mass	No results	No results	2.39169e+06	2.00279e+06	1.49723e+06	696526	753020	779983	819561	824503	809892	850259	778319	841222	1.60086e+06	2.31732e+06	1.99827e+06	760709	727053	679000	2.34714e+06	1.83662e+06	2.13372e+06	976080	1.24922e+06	1.80474e+06
Com_267_pos	1-Palmitoylglycerol	C19 H38 O4	330.276	15.322	331.283	Full match	No results	Full match	9.85076e+07	6.28627e+07	2.35559e+07	9.32761e+07	1.03155e+08	1.08989e+08	1.13375e+08	1.10278e+08	1.04565e+08	1.4062e+08	1.24144e+08	1.43704e+08	5.72972e+07	3.46089e+07	4.68721e+07	128556402	1.29256e+08	1.27396e+08	4.89257e+07	2.95233e+07	4.0009e+07	781196	1.1234e+06	765074
Com_2677_pos	Phosphocholine	C5 H14 N O4 P	183.066	1.267	184.073	No results	Full match	No results	1.56821e+06	1.3929e+06	1.13646e+06	1.15179e+06	2.46799e+06	3.6874e+06	903421	1.47832e+06	2.01815e+06	3.56878e+06	4.06973e+06	2.72795e+06	303619	294132	304853	1.30489e+06	1.7403e+06	2.14126e+06	1.45003e+06	1.14581e+06	1.32388e+06	2.25771e+06	2.22037e+06	2.42495e+06
Com_268_neg	N-Acetyl-DL-tryptophan	C13 H14 N2 O3	246.1	5.089	245.093	Full match	Full match	Full match	1.01949e+08	9.95534e+07	9.13582e+07	1.68394e+06	1.72121e+06	1.69098e+06	697829	945130	1.17002e+06	921095	1.03289e+06	721575	441950	2.69754e+06	1.60114e+06	1.42129e+06	931694	423651	1.53592e+07	1.54051e+07	1.56898e+07	946210	2.02142e+06	1.52798e+06
Com_27_pos	4,7-dimethylpyrazolo[5,1-c][1,2,4]triazine-3-carbonitrile	C8 H7 N5	173.069	2.458	174.076	Invalid mass	No results	No match	2.28292e+08	2.11188e+08	1.81781e+08	3.54823e+07	4.09826e+07	4.48757e+07	4.89945e+07	4.62143e+07	4.2338e+07	4.52105e+07	4.15571e+07	4.45581e+07	1399537573	4.00926e+08	9.18236e+08	4.12768e+07	4.07823e+07	3.94801e+07	4.658e+08	4.32649e+08	4.58209e+08	1.66521e+06	1.57511e+06	2.34681e+06
Com_270_neg	α-Lactose	C12 H22 O11	388.122	1.457	387.115	Invalid mass	No results	No results	1.01136e+07	1.09763e+07	1.11996e+07	7.59926e+07	8.04578e+07	8.17678e+07	9.2546e+07	1.13842e+08	1.32438e+08	7.45278e+07	6.7777e+07	7.41808e+07	7.70251e+06	1.03748e+07	9.21944e+06	8.31626e+07	9.25518e+07	1.00108e+08	1.79678e+06	5.80662e+06	3.87773e+06	1.50174e+06	1.60936e+06	1.41988e+06
Com_2774_pos	2-(14,15-Epoxyeicosatrienoyl) glycerol	C23 H38 O5	394.271	13.5	395.279	Full match	No results	Full match	218355	202804	175440	1.13858e+06	1.17931e+06	1.1738e+06	1.20649e+06	1.221e+06	1.20656e+06	1.31199e+06	1.2041e+06	1.29493e+06	290540	2.57861e+06	1.46327e+06	1.12588e+06	1.12278e+06	1.09744e+06	184101	498196	347972	750256	915882	867246
Com_2784_pos	2-[(carboxymethyl)(methyl)amino]-5-methoxybenzoic acid	C11 H13 N O5	239.079	6.829	240.086	Full match	No results	No results	1.27574e+06	1.04391e+06	751261	1.1246e+06	1.20501e+06	1.23817e+06	1.31111e+06	1.35496e+06	1.36667e+06	1.46833e+06	1.3348e+06	1.46203e+06	502592	1.72287e+06	1.13499e+06	1.33215e+06	1.24937e+06	1.14185e+06	1.58996e+06	1.36364e+06	1.50634e+06	1.74934e+07	1.97295e+07	2.38973e+07
Com_2786_pos	3-(1-benzylpiperidin-4-yl)-3H-[1,2,3]triazolo[4,5-b]pyridine	C17 H19 N5	293.162	11.924	294.169	Invalid mass	No results	No results	2.33176e+06	1.99731e+06	1.5465e+06	982525	1.03691e+06	1.05063e+06	1.01889e+06	1.02569e+06	1.00817e+06	1.08248e+06	995009	1.06685e+06	136018	139657	140594	932957	882686	814937	122553	109735	118467	1.12754e+06	1.19005e+06	747205
Com_2793_pos	Desthiobiotin	C10 H18 N2 O3	214.131	9.233	215.139	Full match	Full match	No results	1.46029e+06	1.38147e+06	1.22216e+06	926300	1.00916e+06	1.05245e+06	1.13724e+06	1.11954e+06	1.07528e+06	1.19297e+06	1.10518e+06	1.16714e+06	2.00228e+06	1.03199e+06	1.54747e+06	1.10201e+06	1.0822e+06	1.04097e+06	1.89822e+06	1.52317e+06	1.74491e+06	637937	1.0812e+06	1.00054e+06
Com_28_neg	D-Threose	C4 H8 O4	120.042	1.445	239.077	No results	No results	Full match	1.94625e+08	1.98255e+08	1.90335e+08	5972765016	6.3266e+09	6432338842	3893221416	4.5009e+09	5001835456	6.26302e+09	7304248531	4625306213	5.8591e+07	1.76692e+08	1.19994e+08	7532668052	5.16077e+09	2686684299	1.46393e+07	2.60655e+07	2.07594e+07	1.91429e+06	2.77816e+06	3.25003e+06
Com_280_neg	2-(2-pyridyl)-2-{2-[4-(trifluoromethoxy)phenyl]hydrazono}acetonitrile	C14 H9 F3 N4 O	306.074	5.648	305.067	Full match	No match	No results	3.10975e+07	3.8474e+07	4.36092e+07	4.82921e+06	4.7648e+06	4.51354e+06	6.18258e+06	6.79768e+06	7.25157e+06	4.42073e+06	5.39093e+06	3.0295e+06	4.04807e+07	5.95818e+07	5.10319e+07	3.99725e+06	4.09349e+06	4.10867e+06	5.39002e+07	5.91553e+07	5.76583e+07	1.62035e+07	1.22682e+07	2.23157e+07
Com_2805_pos	3,8,9-trihydroxy-10-propyl-3,4,5,8,9,10-hexahydro-2H-oxecin-2-one	C12 H20 O5	266.112	10.08	267.12	Invalid mass	No results	No results	1.3264e+06	1.37132e+06	1.33635e+06	579830	623304	642335	675410	661565	632030	721070	639984	733483	2.07342e+06	2.21866e+06	2.18896e+06	651557	619503	575181	2.40569e+06	2.07857e+06	2.28697e+06	591306	717609	629364
Com_2834_pos	Norharman	C11 H8 N2	168.068	8.062	169.076	Full match	No results	No results	2.12773e+06	1.82178e+06	1.40971e+06	2.20788e+06	2.25581e+06	2.21528e+06	2.48916e+06	2.44015e+06	2.33327e+06	2.44805e+06	2.24977e+06	2.41318e+06	1.51947e+06	1.62554e+06	1.60395e+06	2.68623e+06	2.36815e+06	2.00317e+06	1.26104e+06	1.28298e+06	1.29745e+06	591706	683332	1.01412e+06
Com_2839_pos	Rhoifolin	C27 H30 O14	616.118	10.694	617.125	Invalid mass	No results	No results	2.10615e+06	1.92285e+06	1.62754e+06	594902	659060	697372	671433	658461	629873	696898	646038	681386	2.17812e+06	1.12505e+06	1.68462e+06	651041	612189	561215	2.34582e+06	2.00415e+06	2.21849e+06	1.31841e+06	1.44975e+06	1.41064e+06
Com_287_neg	Azelaic acid	C9 H16 O4	188.105	5.986	187.097	Full match	Full match	Full match	2.56103e+07	3.12715e+07	3.5111e+07	1.8523e+07	1.95635e+07	1.98367e+07	8.38896e+06	1.06687e+07	1.26954e+07	1.10241e+07	1.25989e+07	8.3993e+06	1.10851e+07	1.78026e+07	1.47327e+07	1.74673e+07	1.21139e+07	6.52062e+06	5.19392e+07	2.76962e+07	4.0614e+07	1.12547e+06	1.16062e+06	1.17125e+06
Com_287_pos	N-(2,4-Dimethylphenyl)formamide	C9 H11 N O	149.084	11.761	150.091	Full match	No results	No results	1.44962e+07	1.25096e+07	9.79431e+06	1.58726e+06	1.62407e+06	1.59719e+06	1.64172e+06	1.57172e+06	1.46445e+06	2.04836e+06	1.69349e+06	2.20815e+06	1.20104e+06	6.17322e+06	3.76087e+06	1.46027e+06	1.89696e+06	2.29609e+06	3.52295e+07	8.83896e+07	6.30457e+07	430449	786769	906875
Com_2883_pos	4-(beta-D-Glucopyranosyloxy)-2-methylenebutanoic acid	C11 H18 O8	300.084	7.803	301.091	Invalid mass	No results	No results	1.98467e+06	1.7472e+06	1.40796e+06	1.05846e+06	1.14898e+06	1.19444e+06	1.25972e+06	1.23137e+06	1.17381e+06	1.35857e+06	1.27702e+06	1.31074e+06	1.90908e+06	1.99104e+06	1.98906e+06	1.23788e+06	1.19279e+06	1.12408e+06	1.92708e+06	1.86768e+06	1.93533e+06	269966	313168	306033
Com_2899_pos	D-Glucarate	C6 H10 O8	210.037	1.093	211.045	No results	No results	Full match	900595	1.41454e+06	1.84608e+06	1.78212e+06	1.97775e+06	2.09583e+06	2.30859e+06	2.20728e+06	2.05362e+06	2.23737e+06	1.96051e+06	2.30115e+06	1.43682e+06	1.11965e+06	1.3038e+06	1.96412e+06	1.87356e+06	1.74591e+06	1.06523e+06	1.72337e+06	1.42219e+06	2.53937e+06	2.11582e+06	2.30041e+06
Com_29_neg	DL-Malic acid	C4 H6 O5	134.022	1.175	133.014	Full match	Full match	Full match	1221753126	1.31839e+09	1338230053	265038023	3.17923e+08	3.58341e+08	8.25144e+08	7.9456e+08	745132685	6.63654e+08	773486884	4.90616e+08	1542771455	1325348795	1.46274e+09	6.05276e+08	5.05874e+08	3.96456e+08	305970847	3.39362e+08	3.2912e+08	669181	496971	840911
Com_2940_pos	1-ethyl 4-(2-oxo-1,2-diphenylethyl) succinate	C20 H20 O5	378.092	9.251	379.099	Invalid mass	No results	No results	2.05597e+06	1.68006e+06	1.20628e+06	601626	650528	673920	708402	704157	683213	748136	693083	731938	905327	1.59097e+06	1.27311e+06	691093	652218	600428	1.398e+06	1.22729e+06	1.3389e+06	1.46839e+06	1.75887e+06	1.30339e+06
Com_2949_pos	P-Aminohippuric Acid	C9 H10 N2 O3	194.069	6.486	195.076	No results	No results	Full match	526233	801273	1.02964e+06	835815	940413	1.00813e+06	959257	953836	925794	1.09419e+06	994337	1.08984e+06	1.74918e+06	1.84484e+06	1.83295e+06	1.01365e+06	991559	949829	2.148e+06	398191	1.29855e+06	4.92341e+06	3.35537e+06	3.23261e+06
Com_2955_pos	3-(3,4-Dihydroxyphenyl)-2-Methylalanine	C10 H13 N O4	211.084	8.487	212.091	No results	No results	Full match	1.69741e+06	1.4719e+06	1.16065e+06	3.2369e+06	3.04277e+06	2.72931e+06	4.01252e+06	3.52736e+06	2.95855e+06	4.01311e+06	3.70374e+06	3.94028e+06	1.06659e+06	230701	661621	2.35738e+06	2.80967e+06	3.20633e+06	1.98461e+06	1.44286e+06	1.74801e+06	1.3834e+06	932762	1.02064e+06
Com_2960_pos	D-Sphingosine	C18 H37 N O2	299.282	13.105	300.289	Full match	No results	Full match	175487	152972	121547	825989	857204	854804	896532	866191	815309	884835	817382	868018	213459	187048	204259	716798	669445	608836	2.13225e+06	1.01101e+06	1.60306e+06	302275	340912	220124
Com_2968_pos	1,4-dihydroxy-1,4-dimethyl-7-(propan-2-ylidene)-decahydroazulen-6-one	C15 H24 O3	287.209	12.938	288.216	Invalid mass	No results	No results	492351	386599	258326	1.68235e+06	1.72763e+06	1.70516e+06	1.7423e+06	1.66897e+06	1.55606e+06	1.69858e+06	1.51684e+06	1.71855e+06	443944	1.74644e+06	1.1171e+06	1.4589e+06	1.39091e+06	1.29538e+06	2.12414e+06	573258	1.37567e+06	1.33867e+07	1.42631e+07	1.59474e+07
Com_2973_pos	N-gamma-Acetyl-N-2-Formyl-5-Methoxykynurenamine	C13 H16 N2 O4	264.111	8.578	265.118	No results	No results	Full match	1.3341e+06	1.22794e+06	1.05024e+06	1.16156e+06	1.2593e+06	1.30765e+06	1.37405e+06	1.36387e+06	1.32136e+06	1.45824e+06	1.34518e+06	1.43242e+06	1.6424e+06	1.67401e+06	1.69137e+06	1.41046e+06	1.33789e+06	1.23883e+06	1.58411e+06	1.59837e+06	1.62306e+06	273655	319745	346009
Com_2975_pos	2,5-bis(4-hydroxy-3-methoxyphenyl)-3,4-dimethyloxolan-3-ol	C20 H24 O6	342.146	9.562	343.153	Invalid mass	No results	No results	1.99648e+06	1.67557e+06	1.25706e+06	629659	687243	717877	748096	756065	746104	804813	737366	795611	1.59113e+06	1.1471e+06	1.3965e+06	728534	694585	646881	1.38023e+06	1.31954e+06	1.37688e+06	1.47094e+06	1.50448e+06	1.59998e+06
Com_2976_pos	5,7-dihydroxy-2-phenyl-4H-chromen-4-one	C15 H10 O4	254.057	12.552	255.065	Full match	No results	No results	158248	174130	179867	830394	839909	816488	832625	811808	771738	839614	736132	863132	98330.8	2.17689e+06	1.16037e+06	755288	694214	619393	95893.8	81176.7	90305.9	992077	630769	611668
Com_298_pos	Pantothenic acid	C9 H17 N O5	219.11	6.44	220.118	Full match	Full match	Full match	6.18044e+07	5.64965e+07	4.78976e+07	3.04636e+06	3.02045e+06	2.87609e+06	3.30845e+06	3.52706e+06	3.66202e+06	3.25389e+06	2.69713e+06	3.50075e+06	3.61506e+07	4.42767e+07	4.10179e+07	3.3441e+06	3.4452e+06	3.47807e+06	6.30733e+07	4.79287e+07	5.6611e+07	1.29853e+06	1.51084e+06	1.40771e+06
Com_30_neg	2-Hydroxyvaleric acid	C5 H10 O3	118.063	2.452	117.056	Full match	Full match	Full match	6.54415e+08	7.00402e+08	7.0559e+08	2.1478e+07	2.32946e+07	2.41977e+07	2.34247e+07	2.46961e+07	2.53818e+07	1.66595e+07	1.9381e+07	1.23513e+07	1536811038	1762177346	1.68248e+09	3.04084e+07	1.67586e+08	3.01444e+08	1307483385	1261007547	1.30993e+09	866742	1.02461e+06	1.15781e+06
Com_300_pos	Lactobionic acid	C12 H22 O12	358.11	1.366	359.118	No results	No results	Full match	5.33644e+06	5.14835e+06	4.66035e+06	3.55722e+07	3.68702e+07	3.67223e+07	3.65041e+07	3.39742e+07	3.06385e+07	7.3434e+07	5.35748e+07	8.62994e+07	8.70679e+06	7.84871e+06	8.44331e+06	5.08171e+07	2.10096e+08	365214152	2.86225e+07	2.3459e+07	2.65616e+07	1.06632e+06	942498	638576
Com_3009_pos	Porphobilinogen	C10 H14 N2 O4	226.094	5.416	227.102	No results	No results	Full match	1.94949e+06	1.81601e+06	1.57675e+06	1.84931e+06	1.95894e+06	1.99176e+06	2.02133e+06	2.45772e+06	2.83582e+06	2.42397e+06	2.20901e+06	2.40807e+06	1.30117e+06	1.3551e+06	1.3547e+06	2.01801e+06	1.96243e+06	1.86799e+06	1.32813e+06	1.18232e+06	1.28033e+06	1.68133e+06	1.22086e+06	1.33638e+06
Com_3010_pos	Undecanedioic acid	C11 H20 O4	216.136	12.115	217.143	No results	No results	Full match	780636	757223	689699	2.03895e+06	2.14597e+06	2.16883e+06	2.72573e+06	2.43548e+06	2.08747e+06	2.3426e+06	2.10774e+06	2.35435e+06	1.21205e+06	1.39173e+06	1.32793e+06	2.19778e+06	2.1755e+06	2.11015e+06	2.05518e+06	1.81803e+06	1.97534e+06	804056	534788	526724
Com_3017_pos	N6,N6,N6-Trimethyl-L-lysine	C9 H20 N2 O2	188.152	1.208	189.16	Full match	Full match	Full match	1.93334e+06	1.67275e+06	1.31472e+06	616700	651729	661201	743607	730129	699335	756763	684442	757012	87743.9	104736	98165	635256	634363	620909	314286	383654	355949	1.61434e+06	1.37281e+06	1.26985e+06
Com_303_pos	Caprolactam	C6 H11 N O	113.084	7.495	114.091	Full match	No results	No results	6.69184e+07	5.79796e+07	4.56633e+07	1.00902e+07	1.06949e+07	1.08802e+07	13616240	1.49831e+07	1.59947e+07	1.45054e+07	1.23624e+07	1.5267e+07	5.07014e+07	6.0101e+07	5.65092e+07	1.63611e+07	1.46019e+07	12553505	8.01278e+07	6.27163e+07	7.28505e+07	1.63818e+06	997004	966186
Com_305_pos	Citral	C10 H16 O	152.12	8.858	153.127	Full match	No results	No results	7.91567e+07	7.48964e+07	6.62732e+07	7.63816e+06	8.35772e+06	8.74952e+06	1.04835e+07	1.03027e+07	9.87752e+06	1.12619e+07	1.02864e+07	1.11648e+07	6.22621e+07	6.79331e+07	6.63996e+07	1.01873e+07	9.61075e+06	8.84389e+06	7.68084e+07	5.70995e+07	6.82931e+07	1.01233e+06	647766	800307
Com_3058_pos	L-Tyrosinemethylester	C10 H13 N O3	195.089	6.327	196.096	No results	No results	Full match	1.88153e+06	1.68378e+06	1.38794e+06	2.46793e+06	2.72851e+06	2.88209e+06	2.61946e+06	2.82071e+06	2.95506e+06	2.97719e+06	2.78964e+06	2.88121e+06	1.4432e+06	1.28821e+06	1.39302e+06	2.39531e+06	2.32439e+06	2.20746e+06	1.74675e+06	1.21183e+06	1.50888e+06	1.2249e+06	1.11862e+06	1.54673e+06
Com_306_pos	(±)-Abscisic acid	C15 H20 O4	264.136	10.721	265.143	Full match	Full match	No results	7.86459e+07	7.35756e+07	6.42194e+07	7.99601e+06	7.14969e+06	6.02299e+06	7.46335e+06	6.95698e+06	6.28562e+06	7.66281e+06	6.72149e+06	7.87435e+06	6.43505e+07	6.80697e+07	6.75343e+07	5.97505e+06	6.95218e+06	7.79164e+06	6.76179e+07	6.14006e+07	6.57994e+07	1.02708e+06	778457	917329
Com_3101_pos	Palmitoylethanolamide	C18 H37 N O2	299.282	15.055	300.289	No results	No results	Full match	130319	106772	77005	581309	566668	529805	686465	623487	545723	609719	584312	577058	66382.4	75148.4	72180.7	515256	488032	451144	1.92125e+06	1.30248e+06	1.6441e+06	567746	1.10765e+06	1.16253e+06
Com_311_pos	Butein	C15 H12 O5	272.068	8.515	273.075	Full match	No results	No results	7.74613e+07	7.061e+07	5.96456e+07	1.12655e+07	1.21433e+07	1.25449e+07	6.95427e+06	1.15923e+07	1.59554e+07	8.52386e+06	1.0849e+07	5.38689e+06	7.16101e+07	6.3963e+07	6.91423e+07	1.01363e+07	8.01026e+06	5.72564e+06	5.46885e+07	4.75639e+07	5.21487e+07	674833	693606	724096
Com_3119_pos	Tetradecanedioic acid	C14 H26 O4	258.183	12.436	259.19	No results	No results	Full match	780851	719255	615761	1.31286e+06	1.36882e+06	1.3711e+06	1.56572e+06	1.50394e+06	1.40649e+06	1.43183e+06	1.24667e+06	1.48062e+06	1.33429e+06	1.57703e+06	1.48477e+06	1.39453e+06	1.25731e+06	1.09519e+06	1.88466e+06	1.83087e+06	1.89492e+06	4.27119e+06	4.93406e+06	5.793e+06
Com_3134_pos	2,4-dihydroxyheptadec-16-en-1-yl acetate	C19 H36 O4	345.287	13.464	346.294	Invalid mass	No results	No results	608813	577725	512984	565979	602503	615399	594542	603633	598409	634383	571961	636387	523893	616487	581594	544890	538091	520636	1.87591e+06	1.20325e+06	1.57037e+06	837144	821878	890231
Com_3154_pos	N-Acetyl-L-leucine	C8 H15 N O3	173.105	9.277	174.112	No results	No results	Full match	1.75275e+06	1.58706e+06	1.32893e+06	2.54559e+06	2.65236e+06	2.65512e+06	2.03603e+06	1.94245e+06	1.8028e+06	3.36872e+06	3.16144e+06	3.25517e+06	1.11997e+06	774132	965990	3.32159e+06	2.78027e+06	2.1839e+06	866413	771417	835293	321739	285159	269866
Com_3188_pos	4-hydroxy-3-(3-methylbut-2-en-1-yl)benzoic acid	C12 H14 O3	224.104	8.602	225.111	Invalid mass	No results	No results	229702	293590	340374	439744	428742	400927	411104	454067	486262	441346	405825	434834	600800	241425	429535	393963	379977	358466	214934	202995	213144	1.73911e+06	1.69775e+06	1.87632e+06
Com_3191_pos	D-Phenylalanine	C9 H11 N O2	165.079	9.882	166.086	No results	No results	Full match	1.49298e+06	1.40977e+06	1.24444e+06	1.16267e+06	1.22213e+06	1.23367e+06	1.34059e+06	1.21562e+06	1.06183e+06	1.45482e+06	1.43162e+06	1.33946e+06	1.25829e+06	1.27754e+06	1.29327e+06	1.0675e+06	1.15215e+06	1.21399e+06	1.43438e+06	1.2369e+06	1.36235e+06	777718	690334	483949
Com_320_pos	alpha-Ketoglutaric acid	C5 H6 O5	146.021	2.179	147.029	No results	No results	Full match	4.10023e+07	3.93554e+07	3.5416e+07	5.2982e+07	6.18842e+07	6.83596e+07	6.49313e+07	6.51412e+07	6.38063e+07	7.49795e+07	7.26257e+07	7.01923e+07	7.92716e+07	5.56847e+07	6.88277e+07	6.95085e+07	6.26476e+07	5.45461e+07	6.70482e+07	7.05995e+07	7.02003e+07	228746	446216	482868
Com_3209_pos	NNK	C14 H26 N6 O6	356.18	13.047	357.187	Invalid mass	No results	No results	175487	157278	129907	884016	920128	920156	909753	898104	865156	900195	863949	850709	295187	1.85316e+06	1.09566e+06	748437	754581	745783	1.31529e+06	1.4155e+06	1.3927e+06	665918	568491	677711
Com_3216_pos	6-Hydroxymelatonin	C13 H16 N2 O3	248.116	7.027	249.123	No results	No results	Full match	956296	851860	697801	1.05976e+06	1.42528e+06	1.73491e+06	1.2752e+06	1.28116e+06	1.25674e+06	1.41076e+06	1.25714e+06	1.43002e+06	1.77618e+06	1.32245e+06	1.5803e+06	1.24666e+06	1.18143e+06	1.09281e+06	1.73705e+06	1.57085e+06	1.68703e+06	575449	771387	640257
Com_3218_pos	Delta-Tridecalactone	C13 H24 O2	212.177	10.317	213.184	No results	No results	Full match	1.68708e+06	1.33824e+06	911441	565185	565075	542805	551667	555142	545451	575389	527809	568170	1.07804e+06	1.24435e+06	1.18442e+06	495613	474265	443525	181941	1.03141e+06	618809	826714	936537	925687
Com_322_pos	Epigallocatechin gallate	C22 H18 O11	458.084	7.65	459.091	Full match	Full match	No results	1.9403e+07	1.68657e+07	1.33459e+07	3.48625e+06	4.14123e+06	4.63381e+06	3.34276e+06	3.68513e+06	3.94011e+06	6.38869e+06	6.5291e+06	5.63984e+06	7.90473e+07	4.70564e+07	6.43129e+07	6.55492e+06	5.70857e+06	4.74919e+06	6.07307e+07	5.89534e+07	6.10389e+07	398192	646816	740810
Com_3265_pos	Propionyl-L-carnitine	C10 H19 N O4	217.131	7.697	218.138	No results	No results	Full match	1.58465e+06	1.55151e+06	1.42799e+06	1.43683e+06	1.62876e+06	1.75682e+06	1.93079e+06	1.72264e+06	1.47364e+06	1.84396e+06	1.90713e+06	1.60517e+06	279935	324226	308122	1.72871e+06	1.92564e+06	2.08443e+06	294690	238015	271680	348469	400264	373541
Com_337_neg	L-Threonic acid	C4 H8 O5	136.037	1.501	135.03	Full match	Full match	No results	5.48654e+07	5.75902e+07	5.69602e+07	6.97995e+07	6.10198e+07	4.98472e+07	4.69202e+07	5.11424e+07	5.41518e+07	4.33081e+07	5.19812e+07	3.05105e+07	3.01088e+07	3.54616e+07	3.34409e+07	4.82326e+07	3.77304e+07	2.64811e+07	1.63493e+07	1.75689e+07	1.72983e+07	275892	290573	238175
Com_338_pos	Phloretin	C15 H14 O5	274.083	8.57	275.091	Full match	No results	No results	6.12522e+07	5.56737e+07	4.6852e+07	3.75036e+06	3.41668e+06	2.949e+06	3.40688e+06	2.85575e+06	2.23689e+06	3.10449e+06	2.78599e+06	3.12733e+06	5.21094e+07	5.79347e+07	5.61225e+07	3.64059e+06	4.06657e+06	4.41204e+06	7.2576e+07	6.22306e+07	6.87514e+07	627831	504214	733167
Com_339_neg	Methyl-beta-galactopyranoside	C7 H14 O6	194.079	1.934	193.072	No results	Full match	Full match	1.29208e+07	9.84821e+06	6.20189e+06	7.01986e+07	6.7524e+07	6.22013e+07	4.14834e+07	4.8941e+07	5.52379e+07	4.7104e+07	5.24665e+07	3.72554e+07	8.19178e+06	1.14898e+07	1.00376e+07	6.42911e+07	6.79505e+07	7.02643e+07	9.22727e+06	9.61402e+06	9.60906e+06	1.61936e+06	2.25001e+06	2.37544e+06
Com_34_pos	4-Acetamidobutanoic acid	C6 H11 N O3	145.074	4.348	146.081	Full match	No results	Full match	8.09502e+07	7.28691e+07	6.05431e+07	4.78119e+07	5.03556e+07	5.09247e+07	6.16402e+07	6.35324e+07	6.39179e+07	6.3347e+07	5.854e+07	6.21209e+07	1235786944	216140084	7.40483e+08	6.21979e+07	5.20097e+07	4.07917e+07	396557174	3.53972e+08	3.8277e+08	877441	987015	678523
Com_3404_pos	Prunin	C21 H22 O10	456.102	6.302	457.109	Invalid mass	No results	No results	1.47771e+06	1.32334e+06	1.09189e+06	594441	654650	689186	685956	684226	666269	771320	710250	758931	336911	774536	566838	704990	678413	638402	491577	433627	471854	696949	1.042e+06	1.00306e+06
Com_3405_pos	LDGTS 8:0	C18 H35 N O6	361.246	11.622	362.253	No results	Full match	No results	1.18389e+06	1.17888e+06	1.10519e+06	656521	724472	764012	737474	748650	742071	729341	668676	720544	421989	573587	507744	649678	621074	580172	1.55764e+06	1.45773e+06	1.53784e+06	1.16057e+06	938784	1.08316e+06
Com_342_neg	4-((5-(4-Nitrophenyl)oxazol-2-yl)amino)benzonitrile	C16 H10 N4 O3	306.074	7.887	305.067	Full match	No match	No results	1.49043e+07	1.80584e+07	2.01605e+07	4.07599e+06	4.00421e+06	3.77541e+06	3.73206e+06	3.90173e+06	3.97888e+06	2.61329e+06	2.70032e+06	2.27737e+06	3.21922e+07	2.78993e+07	3.06467e+07	4.24081e+06	3.23107e+06	2.15734e+06	3.24143e+07	3.27479e+07	3.32327e+07	1.01966e+06	1.01349e+06	1.17105e+06
Com_3421_pos	LDGTS 6:0	C16 H31 N O6	333.214	9.807	334.221	No results	Full match	No results	1.11408e+06	1.22804e+06	1.27045e+06	569236	633577	673071	696687	685807	658662	745174	693447	725932	648687	946134	813359	657874	618885	567641	879938	793461	853433	7.30408e+06	5.24993e+06	6.90088e+06
Com_3427_pos	DL-Tryptophan	C11 H12 N2 O2	226.074	9.231	227.081	Invalid mass	No results	No results	1.30998e+06	1.32595e+06	1.26469e+06	865277	940919	979663	1.03485e+06	1.02452e+06	989886	1.07953e+06	999121	1.05712e+06	412722	404427	416746	996626	943967	872616	921198	637355	794862	411060	524474	514020
Com_3430_pos	T-2 Toxin	C24 H34 O9	466.219	12.896	467.226	Full match	No results	No results	359253	321922	265838	1669216	1.73825e+06	1.73913e+06	1.80128e+06	1.71625e+06	1.59052e+06	1.73266e+06	1.60315e+06	1.69715e+06	351246	843281	609209	1.41005e+06	1.35496e+06	1.27304e+06	1.12309e+06	833267	997743	373183	560262	658169
Com_3444_pos	N'-(4-methoxybenzoyl)-2-[(1-naphthylmethyl)thio]acetohydrazide	C21 H20 N2 O3 S	420.105	7.814	421.112	Invalid mass	No results	No results	765708	720335	633000	879260	952721	988819	1.02367e+06	1.00467e+06	961840	1.12328e+06	1.06082e+06	1.07876e+06	1.12192e+06	943713	1.05347e+06	1.01675e+06	957009	878317	950540	1.00863e+06	999179	328379	425139	373175
Com_345_pos	Indole-3-butyric acid	C12 H13 N O2	203.094	11.606	204.102	Full match	No results	No results	486847	445491	378184	2.16461e+06	2.376e+06	2.49421e+06	2.59409e+06	2.55063e+06	2.44668e+06	2.48123e+06	2.26455e+06	2.46161e+06	7.07604e+07	2.47591e+06	3.73505e+07	2.14205e+06	2.04774e+06	1.91288e+06	313684	274796	300125	441937	507372	627435
Com_3486_pos	NKK	C16 H32 N6 O5	388.243	11.607	389.25	Full match	No results	No results	1.20228e+06	1.00522e+06	749598	1.35423e+06	1.47262e+06	1.53326e+06	1.57895e+06	1.5525e+06	1.48923e+06	1.57146e+06	1.37837e+06	1.61488e+06	1.23629e+06	1.52078e+06	1.40611e+06	1.30822e+06	1.24863e+06	1.16432e+06	1.37061e+06	893522	1.15471e+06	988154	1.64058e+06	1.39632e+06
Com_349_pos	2'-O-Methyladenosine	C11 H15 N5 O4	281.112	5.492	282.119	Full match	Full match	Full match	1.97305e+07	1.82712e+07	1.57475e+07	1.39341e+06	1.32653e+06	1.20764e+06	1.25571e+06	1.09178e+06	901956	1.56766e+06	1.34414e+06	1.64189e+06	6.98566e+07	6.26994e+07	6.76036e+07	1.54153e+06	1.96864e+06	2.35677e+06	3.80895e+07	3.63174e+07	3.79475e+07	360476	546256	610919
Com_35_pos	Pyrogallol	C6 H6 O3	126.032	1.381	127.039	Full match	Full match	Full match	1.24049e+08	1.32205e+08	132660055	5327834483	5.94078e+09	6320752816	7176755852	7.14894e+09	6951580452	8.39722e+09	7658559852	8336142758	1.53874e+08	1.68335e+08	1.64327e+08	8408777333	8.07465e+09	7580621803	1.16385e+08	9.16756e+07	1.06111e+08	667286	1.03633e+06	980394
Com_351_pos	2,5-Furandicarboxylic acid	C6 H4 O5	156.006	2.095	157.013	No results	No results	Full match	4.35415e+07	4.69087e+07	4.75434e+07	1.12922e+07	9.83196e+06	7.9862e+06	1.30067e+07	1.4112e+07	1.48825e+07	1.67329e+07	1.48288e+07	1.70434e+07	6.31219e+07	6.30275e+07	6.43362e+07	1.56386e+07	1.6254e+07	1.65476e+07	4.206e+07	6.73309e+07	5.57893e+07	751786	829219	960309
Com_3516_pos	Sphingosine (d18:1)	C18 H37 N O2	281.271	14.738	282.278	Invalid mass	No results	No results	313326	262454	196293	1.37042e+06	1.49029e+06	1.55172e+06	1.70369e+06	1.83469e+06	1.92217e+06	1.8488e+06	1.99097e+06	1.53056e+06	537923	427341	492285	1.33374e+06	1.35497e+06	1.34936e+06	1.43714e+06	959884	1.22248e+06	315228	425882	490389
Com_3527_pos	N-[3-(1H-imidazol-1-yl)propyl]-5-methoxy-1H-indole-2-carboxamide	C16 H18 N4 O2	298.139	10.618	299.146	Invalid mass	No results	No results	1.18509e+06	845468	456596	608859	657947	681234	681582	664416	631493	713042	645247	712928	1.29416e+06	1.27741e+06	1.3115e+06	630044	594192	546574	720763	1.09589e+06	926495	274028	326843	325099
Com_356_pos	2,3,4-Trihydroxybenzoic acid	C7 H6 O5	170.021	3.24	171.029	No results	No results	Full match	5.40354e+07	5.08245e+07	4.46529e+07	4.31854e+06	7.44829e+06	1.0286e+07	4.63328e+06	4.40536e+06	4.07296e+06	7.12611e+06	9.12056e+06	4.45297e+06	4.58396e+07	6.21347e+07	5.50669e+07	9.03031e+06	8.14746e+06	7.10327e+06	6.29827e+07	6.49372e+07	6.52391e+07	601209	680504	619306
Com_358_neg	4-Toluenesulfonic acid	C7 H8 O3 S	172.019	6.943	171.012	No results	Full match	No results	5.91866e+06	5.47532e+06	4.71302e+06	3.17517e+06	2.89648e+06	2.50421e+06	1.05038e+06	6.977e+06	1.27382e+07	3.43942e+06	5.0412e+06	1.51007e+06	2.21309e+06	2.97386e+06	2.64535e+06	2.21623e+06	1.36873e+06	494128	1.27349e+07	3.62589e+06	8.34402e+06	602869	747842	670799
Com_3598_pos	Lysopc 16:1	C24 H48 N O7 P	493.318	14.25	494.325	No results	No results	Full match	331022	332970	315523	870918	947883	987677	961747	974637	964413	980546	903859	963847	468835	244224	363660	943595	888214	815243	1.347e+06	670307	1.02882e+06	365868	310562	277086
Com_36_neg	Itaconic acid	C5 H6 O4	130.027	1.506	129.02	Full match	Full match	Full match	4.29161e+07	4.47863e+07	4.40476e+07	6.42455e+08	7.51059e+08	8.3021e+08	1364126541	1.2689e+09	1143590150	1.03259e+09	1034146293	9.32698e+08	2.71355e+07	7.67002e+07	5.29562e+07	1399380720	1.91611e+09	2394889754	2.42521e+07	4.21642e+07	3.38723e+07	643298	923642	1.04208e+06
Com_3625_pos	(2R)-2-[(2R,5S)-5-[(2S)-2-hydroxybutyl]oxolan-2-yl]propanoic acid	C11 H20 O4	198.125	8.993	199.133	Invalid mass	No results	No results	1.24515e+06	1.19183e+06	1.06907e+06	1.51007e+06	1.27206e+06	984157	1.12973e+06	1.1052e+06	1.05446e+06	1.06866e+06	994215	1.04134e+06	860543	752651	822729	1.25167e+06	1.06751e+06	862208	803628	597822	714740	893330	973185	921702
Com_3633_pos	6,7-dihydro-5H-dibenzo[d,f][1,3]diazepin-6-one	C13 H10 N2 O	210.079	12.094	211.086	Full match	No results	No results	1.04393e+06	990485	879342	920744	952227	946368	934279	905587	855418	879162	777712	896882	1.04895e+06	1.0983e+06	1.0951e+06	825309	789829	738709	1.31166e+06	1.06239e+06	1.21077e+06	930224	1.18304e+06	1.28969e+06
Com_3644_pos	Monolaurin	C15 H30 O4	296.196	13.326	297.204	Invalid mass	No results	No results	940467	702395	423407	656401	707834	731508	798139	746657	677468	801097	650880	875019	404481	341111	380252	598412	788707	963383	1.29875e+06	443148	888367	241247	250247	259576
Com_3645_pos	4-Aminobiphenyl	C12 H11 N	169.089	12.662	170.096	Full match	No results	Full match	154923	141697	120217	783938	815119	814334	903477	881166	837958	1.04453e+06	933154	1.05643e+06	1.29393e+06	125363	723839	759603	788731	802241	91106.2	125830	110637	1.02506e+06	662422	819414
Com_366_neg	cis-Aconitic acid	C6 H6 O6	174.016	1.218	173.009	Full match	Full match	Full match	2.41193e+07	3.22883e+07	3.85764e+07	1.42807e+07	2.01511e+07	2.52313e+07	6.08034e+07	5.47552e+07	4.74085e+07	4.69945e+07	5.36678e+07	3.58455e+07	3.48907e+07	3.50686e+07	3.56792e+07	5.68929e+07	3.92913e+07	2.09116e+07	1.90288e+06	2.05678e+06	2.01942e+06	456023	399817	440291
Com_3693_pos	Nonadecanoic acid	C19 H38 O2	298.286	15.883	299.294	No results	No results	Full match	1.18161e+06	701367	180272	486317	519363	532042	544571	547386	537219	607574	557367	599916	348786	380013	371687	504595	469134	424384	704807	161004	441563	946473	1.17365e+06	1.30414e+06
Com_37_pos	acetoacetate	C4 H6 O3	102.032	0.654	103.039	No results	No results	Full match	3.17699e+08	4.98663e+08	6.50579e+08	3336536162	2.98509e+09	2516590550	2955465999	2.52553e+09	2035704475	1.84335e+09	1710711102	1800424180	1.99902e+08	1.9016e+08	1.98932e+08	1280865077	1.23692e+09	1168491289	1.58253e+08	1.28741e+08	1.46367e+08	137087	181292	205787
Com_3777_pos	Adipamide	C6 H12 N2 O2	144.09	6.045	145.097	No results	No results	Full match	674799	579129	449723	1.05857e+06	1.39183e+06	1.67051e+06	1.24435e+06	1.23057e+06	1.18762e+06	1.54465e+06	1.23795e+06	1.70423e+06	266646	763706	525479	1.4941e+06	1.35198e+06	1.18308e+06	931888	1.13035e+06	1.05174e+06	342230	349077	317501
Com_379_neg	2-Hydroxyisocaproic Acid	C6 H12 O3	132.078	4.234	131.071	No results	No results	Full match	1.69453e+06	2.0973e+06	2.37789e+06	1.68088e+07	2.20887e+07	2.65023e+07	7.67317e+07	7.02536e+07	6.21094e+07	4.22039e+07	4.64121e+07	3.39762e+07	1.68304e+06	3.92844e+06	2.86185e+06	5.03909e+07	3.15076e+07	1.20004e+07	2.09307e+06	3.01412e+06	2.60467e+06	435868	627744	767809
Com_3811_pos	3-(4-hydroxy-3-methoxyphenyl)propanoic acid	C10 H12 O4	231.11	7.741	232.117	Invalid mass	No results	No results	552013	584229	582412	1.3546e+06	1.36154e+06	1.31509e+06	1.52615e+06	1.76007e+06	1.95225e+06	1.62484e+06	1.45319e+06	1.64175e+06	809808	779852	810726	1.34317e+06	1.2723e+06	1.17625e+06	766840	1.1022e+06	953211	144254	230536	237482
Com_3814_pos	15-epi Prostaglandin A1	C20 H32 O4	318.219	11.819	319.226	Invalid mass	No results	No results	613487	783856	908565	924941	964462	966162	1.06588e+06	993675	897903	917960	867789	880705	771348	1.17501e+06	992643	801919	754115	691378	1.13641e+06	962340	1.07036e+06	525007	748278	846575
Com_3826_pos	3-[1-(dimethylamino)-1H-pyrrol-2-yl]-2-(2-furylcarbonyl)acrylonitrile	C14 H13 N3 O2	277.079	1.277	278.086	Invalid mass	No results	No results	349105	382409	393437	1.61005e+06	1.50633e+06	1.34354e+06	1.47559e+06	1.4008e+06	1.2928e+06	1.40678e+06	1.24455e+06	1.43503e+06	225685	193741	213907	1.18795e+06	1.38388e+06	1.55241e+06	318388	248162	288940	215167	311626	301956
Com_3850_pos	(±)8-HEPE	C20 H30 O3	300.208	12.489	301.215	Invalid mass	No results	No match	997773	915149	779216	881807	910872	904217	941015	921194	879526	908302	896890	833209	887564	1.14987e+06	1.03909e+06	716825	709583	688290	870060	705583	803578	319449	304498	305457
Com_3854_pos	Prostaglandin K2	C20 H30 O5	332.195	12.326	333.203	Invalid mass	No results	No results	540263	547729	523289	1.01148e+06	1.03816e+06	1.02413e+06	1.08692e+06	1.04538e+06	979035	1.04152e+06	949937	1.03392e+06	1.02279e+06	930142	995995	830622	817158	787513	1.08711e+06	1.07084e+06	1.10056e+06	503830	451342	506503
Com_3855_pos	TPH	C15 H23 N5 O5	335.158	10.242	336.166	Invalid mass	No match	No results	336048	292341	231604	563758	620272	652461	664878	647605	614973	692681	641295	678098	1.10131e+06	116042	620848	618841	596614	562572	135552	99037.3	119641	582760	689306	659991
Com_388_neg	Dl-3,4-Dihydroxymandelic Acid	C8 H8 O5	184.037	7.524	183.03	No results	No results	Full match	4.81395e+07	4.65085e+07	4.21684e+07	7.76065e+06	7.49615e+06	6.93767e+06	4.59606e+06	6.2237e+06	7.70374e+06	4.10121e+06	4.82895e+06	2.98288e+06	2.1924e+07	3.02131e+07	2.659e+07	5.59657e+06	4.24518e+06	2.80973e+06	2.2045e+07	2.7062e+07	2.50446e+07	330174	446008	496781
Com_3889_pos	Glycerophospho-N-palmitoyl ethanolamine	C21 H44 N O7 P	453.285	14.984	454.292	Full match	Full match	Full match	173170	141896	102357	682765	742546	773208	769823	776108	763988	805034	749728	783671	1.06699e+06	102275	596327	748808	712121	661333	896090	511892	718070	796470	633149	605983
Com_389_neg	Deoxyribose 5-Phosphate	C5 H11 O7 P	214.024	1.832	213.017	No results	No results	Full match	1.61599e+07	1.22493e+07	7.62526e+06	2.362e+07	1.96769e+07	1.49622e+07	5.29716e+06	7.73235e+06	9.98417e+06	1.11053e+07	1.21261e+07	9.02696e+06	7.76793e+06	1.03551e+07	9.24273e+06	1.43846e+07	1.53394e+07	1.59905e+07	2.28292e+07	3.01467e+07	2.70177e+07	673146	622635	775843
Com_3917_pos	Oleanolic acid	C30 H48 O3	438.349	13.918	439.356	Invalid mass	No results	No results	403675	378913	332078	595749	650753	680238	655412	649752	628682	705084	642444	700572	279137	397160	344912	589318	578029	555293	700061	213290	465809	673814	581234	525529
Com_3920_pos	1-(3-ethyl-2,4-dihydroxy-6-methoxyphenyl)butan-1-one	C13 H18 O4	220.109	13.374	221.117	Invalid mass	No results	No results	455427	486840	489893	935915	1.01487e+06	1.05403e+06	776386	787068	779085	1.01064e+06	1.15062e+06	774401	624446	470518	558431	914626	810038	689408	777055	698758	752665	352011	422691	428675
Com_3938_pos	Cinnamoylglycine	C11 H11 N O3	205.073	9.728	206.081	No results	No results	Full match	977145	814530	604468	1.38896e+06	1.84999e+06	2.23848e+06	1.31827e+06	1.65479e+06	1.95207e+06	1.6627e+06	1.2843e+06	1.88274e+06	596645	588406	604376	1.78382e+06	1.48258e+06	1.15199e+06	548463	508559	539081	551154	486054	516248
Com_3979_pos	Pinocembrin	C15 H12 O4	256.073	12.298	257.08	Full match	No results	No results	159618	145456	122821	757135	777106	766602	813608	782508	732849	779360	710562	773933	103921	1.0467e+06	586815	655106	628519	589487	100200	85766.7	94843.2	333615	355592	332419
Com_3989_pos	VNH	C15 H24 N6 O5	368.181	10.429	369.188	Full match	No results	No results	816460	846583	827392	509659	545837	560609	617744	604922	577755	648675	606717	628854	401426	446581	432483	573828	545596	506560	364899	363723	371597	347523	419811	377590
Com_4_neg	Succinic acid	C4 H6 O4	118.027	1.998	117.019	Full match	Full match	Full match	1.72229e+08	1.92852e+08	2.0224e+08	4.01047e+08	3.93725e+08	3.70963e+08	1.84275e+08	2.3883e+08	2.87721e+08	2.47352e+08	2.79162e+08	1.91986e+08	6076520957	3.10368e+08	3.25731e+09	5.02106e+08	3.30456e+08	1.52261e+08	9549974133	11145177785	1.05545e+10	290668	337184	432798
Com_40_neg	2-Hydroxycaproic acid	C6 H12 O3	132.079	4.696	131.071	Full match	Full match	Full match	3.05301e+08	3.19894e+08	3.15853e+08	2.79482e+07	3.34515e+07	3.7643e+07	100980504	8.11284e+07	5.93522e+07	4.82497e+07	5.12042e+07	4.06999e+07	7.8124e+08	8.01298e+08	8.07094e+08	4.55437e+07	6.72091e+07	8.75436e+07	1080503091	1238611992	1.18275e+09	227664	220247	233324
Com_405_neg	4-oxo-4,5,6,7-tetrahydrobenzo[b]furan-3-carboxylic acid	C9 H8 O4	180.042	6.638	179.035	Full match	No results	No results	3.16058e+07	3.85236e+07	4.31973e+07	1.24848e+07	1.26293e+07	1.22786e+07	7.41487e+06	9.32413e+06	1.10123e+07	8.62682e+06	1.02793e+07	6.15278e+06	1.99711e+07	3.15929e+07	2.62977e+07	1.14942e+07	8.0128e+06	4.37272e+06	2.39649e+07	1.74874e+07	2.11407e+07	574267	518077	623485
Com_405_pos	Trifolin	C21 H20 O11	448.1	9.832	449.107	Full match	Full match	No results	5.02572e+07	4.25927e+07	3.24471e+07	3.1086e+06	2.80673e+06	2.39478e+06	2.0101e+06	2.61497e+06	3.15781e+06	3.02565e+06	2.91547e+06	2.84766e+06	4.49308e+07	3.91696e+07	4.28912e+07	2.73918e+06	2.52283e+06	2.25652e+06	4.06217e+07	3.29594e+07	3.75264e+07	433497	579924	721905
Com_4063_pos	5-S-cysteinyldopaquinone	C12 H14 N2 O6 S	314.057	1.677	297.054	No results	No results	Full match	175877	228964	268714	771513	826641	849352	883255	889802	875247	926807	842457	922891	278942	108197	197441	851331	1.20372e+06	1.53226e+06	226295	352747	295311	303808	371935	354099
Com_4081_pos	5-Hydroxytryptophol	C10 H11 N O2	177.079	7.77	178.086	No results	No results	Full match	481513	531589	550699	1.6134e+06	1.91626e+06	2.14398e+06	2.78427e+06	2.39549e+06	1.9499e+06	2.43183e+06	2.03491e+06	2.59715e+06	651689	398790	535745	1.72943e+06	1.7576e+06	1.75095e+06	927030	881158	922176	3.0978e+06	2.42539e+06	3.40928e+06
Com_41_pos	DL-Stachydrine	C7 H13 N O2	143.095	7.598	144.102	Full match	No results	No results	8.6022e+08	8.12449e+08	7.17351e+08	3.85939e+07	3.27801e+07	2.56809e+07	2.76223e+07	2.78879e+07	2.74922e+07	3.13468e+07	2.9575e+07	3.01331e+07	6.00163e+08	708395043	6.67364e+08	3.62146e+07	3.57225e+07	3.45231e+07	7.74229e+08	6.25292e+08	7.13756e+08	331454	365873	344185
Com_4108_pos	TQH	C15 H24 N6 O6	384.175	11.357	385.183	Full match	No results	No results	103729	103582	97402.2	439878	469567	480842	483498	486231	477433	476046	425500	481255	146979	599331	380618	426587	401819	369094	901169	584460	757671	401846	426371	386004
Com_411_neg	5-[(Benzoyloxy)methyl]-4,5,6-trihydroxy-2-cyclohexen-1-yl benzoate	C21 H20 O7	384.127	1.478	383.119	Invalid mass	No results	No results	1.96391e+06	1.88477e+06	1.69584e+06	1.64716e+07	1.76297e+07	1.80965e+07	7.73844e+07	7.09368e+07	6.28069e+07	4.32578e+07	5.33007e+07	2.90951e+07	1.2883e+06	2.61733e+06	1.99187e+06	4.03982e+07	3.76115e+07	3.408e+07	512824	776745	657680	143493	280105	297991
Com_4138_pos	N-Butylbenzenesulfonamide	C10 H15 N O2 S	213.084	4.15	214.091	Invalid mass	No results	No results	560866	482299	375637	562529	777500	961981	782366	717378	635378	624320	589043	600138	149718	560926	362429	526056	551212	565452	542870	424825	493525	341242	297835	362979
Com_416_pos	Epigallocatechin	C15 H14 O7	612.15	2.301	307.082	No results	Invalid mass	No match	3.84745e+07	4.12742e+07	4.16696e+07	2.81328e+06	2.75012e+06	2.5791e+06	2.71789e+06	2.6353e+06	2.4902e+06	2.97017e+06	2.73007e+06	2.9274e+06	1.58366e+06	1.0367e+06	1.33638e+06	2.61704e+06	2.53744e+06	2.40759e+06	2.70377e+06	2.06799e+06	2.4336e+06	535725	704170	386824
Com_418_neg	3-[3-(beta-D-Glucopyranosyloxy)-2-hydroxyphenyl]propanoic acid	C15 H20 O9	344.111	7.296	343.103	Full match	No results	No results	749289	869382	938832	1.78811e+06	1.81781e+06	1.77622e+06	764004	1.04275e+06	1.29677e+06	990829	1.12239e+06	764899	2.80002e+07	1.9238e+06	1.52612e+07	1.52049e+06	1.00158e+06	462848	422999	433926	437032	521160	700687	715178
Com_4183_pos	Linolelaidic Acid (C18:2N6T)	C18 H32 O2	280.24	14.243	281.247	No results	No results	Full match	105830	103019	94207.6	633318	785461	906802	704779	656784	593214	659570	669286	587037	119182	120410	122192	580409	572311	552880	844507	447400	658872	241208	279699	382691
Com_42_pos	Gluconolactone	C6 H10 O6	178.048	1.683	179.055	No results	No results	Full match	1.22074e+08	1.40175e+08	1.50111e+08	2.36071e+08	2.69622e+08	2.92599e+08	3.176e+08	2.95677e+08	266741321	3.81233e+08	3.08897e+08	4.1726e+08	2.95004e+08	1.67829e+08	2.36045e+08	3.22226e+08	4.5997e+08	588605804	762788403	9.77599e+08	8.87598e+08	2.5844e+06	1.60992e+06	1.58101e+06
Com_420_neg	Pentadecanoic Acid	C15 H30 O2	288.23	11.608	287.223	Invalid mass	No results	No results	2.43986e+07	2.71509e+07	2.83215e+07	2.16407e+06	2.12474e+06	2.00209e+06	4.91714e+06	4.59112e+06	4.15622e+06	2.56905e+06	2.99199e+06	1.90145e+06	1.49757e+07	3.04614e+07	2.31729e+07	2.03158e+06	2.33411e+06	2.59043e+06	1.87245e+07	1.71289e+07	1.82853e+07	731422	946832	1.11777e+06
Com_4203_pos	Dopamine	C8 H11 N O2	171.089	9.341	172.096	Invalid mass	No results	No results	734434	685280	596207	1.95973e+06	2.29491e+06	2.54009e+06	2.01761e+06	2.09081e+06	2.11442e+06	2.39713e+06	1.8692e+06	2.69676e+06	411076	859190	647836	2.15876e+06	2.14452e+06	2.08782e+06	379777	374614	384740	125575	181055	187813
Com_422_neg	Nonanoic acid	C9 H18 O2	158.131	15.491	157.123	Full match	No results	Full match	4.23854e+07	2.66948e+07	9.44911e+06	2.897e+07	3.31859e+07	3.61004e+07	1.70709e+07	1.98775e+07	2.22127e+07	1.9394e+07	2.12599e+07	1.56811e+07	7.02084e+06	7.58099e+06	7.44693e+06	3.83313e+07	2.42507e+07	9.68985e+06	4.92129e+06	4.99524e+06	5.05743e+06	278975	229164	253857
Com_4258_pos	Methyl palmitate	C17 H34 O2	287.282	12.364	288.289	Invalid mass	No results	No results	753511	544231	303248	1.16228e+06	1.4484e+06	1.67772e+06	1.09065e+06	1.21549e+06	1.3115e+06	1.60976e+06	1.07418e+06	1.99202e+06	732443	419829	587659	1.71005e+06	1.2942e+06	852717	319025	537239	436694	388136	320531	377599
Com_426_pos	Methyl cinnamate	C10 H10 O2	162.068	7.397	163.075	Full match	No results	No results	4.65691e+07	4.38487e+07	3.85741e+07	4.72737e+06	5.0056e+06	5.08754e+06	5.60123e+06	5.13021e+06	4.53753e+06	5.29601e+06	4.6499e+06	5.43775e+06	4.03475e+07	3.82871e+07	4.01036e+07	4.23307e+06	4.09464e+06	3.87512e+06	4.0014e+07	3.41957e+07	3.7847e+07	777182	1.12764e+06	991669
Com_43_neg	β-D-Glucopyranuronic acid	C6 H10 O7	194.043	1.254	193.036	Full match	Full match	Full match	1456653210	1.61497e+09	1679216635	2298861866	2.44432e+09	2493931600	7.85552e+08	9.08539e+08	1009980149	1.87623e+08	2.12437e+08	1.4494e+08	1225760527	1197808212	1.23602e+09	2647325883	1.62166e+09	5.63878e+08	670404270	7.16042e+08	7.07088e+08	833551	1.01273e+06	948353
Com_439_pos	Kinetin	C10 H9 N5 O	237.063	2.203	238.071	Invalid mass	No results	No results	4.52575e+07	3.84661e+07	2.94339e+07	5.75405e+06	4.80387e+06	3.6653e+06	5.18258e+06	4.38137e+06	3.47625e+06	4.06174e+06	3.72419e+06	4.01245e+06	1.70465e+07	1.78976e+07	1.78215e+07	3.60535e+06	3.46758e+06	3.26114e+06	4.34075e+07	4.09704e+07	4.30327e+07	296466	376241	410471
Com_44_pos	Kaempferol	C15 H10 O6	286.047	9.913	287.054	Full match	Full match	No results	9.38194e+08	7.78137e+08	5.72752e+08	1.40287e+07	1.63286e+07	1.79883e+07	1.54787e+07	1.52487e+07	1.4657e+07	1.21606e+07	1.04984e+07	1.26646e+07	7.72737e+08	6.49961e+08	7.25576e+08	1.8658e+07	1.94784e+07	1.9913e+07	6.60063e+08	6.04423e+08	6.44888e+08	269832	467988	271946
Com_4434_pos	4-morpholinobenzoic acid	C11 H13 N O3	207.089	8.574	208.096	Full match	No results	Full match	578778	591351	569476	795301	814116	801005	907924	868539	808557	882144	816885	863390	444060	610747	537952	863078	818672	758055	529122	541793	546166	392227	569252	624079
Com_4445_pos	Radicinin	C12 H12 O5	236.068	1.35	237.075	Full match	No results	No results	32423	65670.8	95093.2	3.13579e+06	2.52152e+06	1.80837e+06	2.34032e+06	1.98339e+06	1.57942e+06	2.0223e+06	1.50824e+06	2.34376e+06	47887.6	57926.9	53965.4	1.96902e+06	1.79765e+06	1.59068e+06	56301	62991	60838.9	205487	276724	283722
Com_4452_pos	15-epi Cloprostenol	C22 H29 Cl O6	446.154	12.058	447.161	Invalid mass	No results	No results	156185	135994	107881	625382	699848	746870	736473	711076	668815	654772	589909	657276	598008	646439	634668	581273	560350	528331	680255	582566	644039	232213	252605	248921
Com_4464_pos	(S)-2-Hydroxybutanoicacid	C4 H8 O3	104.047	2.595	226.128	No results	No results	Full match	640377	565632	457938	1.33172e+06	1.24986e+06	1.11899e+06	981780	1.20856e+06	1.40668e+06	1.26409e+06	1.01198e+06	1.39582e+06	325727	511736	427106	974065	1.1512e+06	1.30554e+06	384495	403706	401982	340385	358159	459679
Com_4484_pos	Clofencet-potassium	C13 H11 Cl N2 O3	296.053	8.032	297.061	Invalid mass	No results	No results	433246	417406	377251	434333	480813	508437	521148	509354	485481	555564	514948	543268	663606	524518	605943	497847	478298	449277	250470	448907	356682	232320	466909	498532
Com_4489_pos	4-methoxy-9-(2-methylbut-3-en-2-yl)-7H-furo[3,2-g]chromen-7-one	C17 H16 O4	284.101	12.049	285.109	Invalid mass	No results	No results	213213	162673	102656	587755	662208	710692	661955	656977	636418	646275	597453	633546	80683	92563.1	88355.5	553117	533207	502739	157783	148366	156136	128523	217048	208763
Com_45_pos	Sorbic acid	C6 H8 O2	112.052	3.895	113.06	Full match	Full match	No results	4.99249e+07	5.09962e+07	4.90967e+07	1.45837e+08	1.57927e+08	1.63824e+08	1.63164e+08	1.65812e+08	1.64527e+08	1.78909e+08	1.66277e+08	1.74502e+08	2.05684e+08	9.57689e+08	5.93321e+08	195700342	1.76772e+08	1.54344e+08	4.473e+08	3.95303e+08	4.29728e+08	163605	187413	186459
Com_4515_pos	Tyramine	C8 H11 N O	137.084	6.268	138.091	No results	No results	Full match	560261	566330	539408	695846	1.02892e+06	1.32164e+06	1.28002e+06	1.04343e+06	782088	974150	953747	901777	208818	238551	228158	968317	1.06413e+06	1.13887e+06	181281	213843	201513	249870	320314	361364
Com_452_pos	Phenylglyoxylic acid	C8 H6 O3	150.032	8.515	151.039	No results	No results	Full match	3.93525e+07	3.52762e+07	2.91451e+07	1.80505e+07	2.03267e+07	2.18058e+07	2.00961e+07	2.22602e+07	2.38963e+07	2.80681e+07	2.58131e+07	2.76499e+07	4.53585e+07	3.68559e+07	4.19294e+07	2.2325e+07	2.11992e+07	1.96537e+07	3.05571e+07	2.94199e+07	3.05882e+07	328054	661141	695142
Com_4524_pos	N-Acetyl-D-tryptophan	C13 H14 N2 O3	246.1	9.228	247.107	No results	No results	Full match	612812	520450	397770	873358	951487	992302	1.07224e+06	1.05555e+06	1.01382e+06	1.12786e+06	1.04788e+06	1.10043e+06	261014	245651	258399	1.03902e+06	980575	902712	447994	258328	360224	144297	192118	179230
Com_4545_pos	PE (16:0/17:1)	C38 H74 N O8 P	703.513	16.822	704.52	No results	Full match	No results	239017	211719	172087	1.21109e+06	1.2962e+06	1.33047e+06	1.27939e+06	1.26086e+06	1.21244e+06	1.34333e+06	1.28479e+06	1.27393e+06	153459	164660	162241	1.22463e+06	1.1362e+06	1.02528e+06	143564	141068	145162	77395.5	142943	164201
Com_456_neg	N-Acetylneuraminic acid	C11 H19 N O9	309.106	1.415	308.099	No results	No results	Full match	3.67444e+06	3.95307e+06	4.00143e+06	1.65608e+07	2.25699e+07	2.7694e+07	2.07116e+07	6.96578e+07	1.16952e+08	3.59034e+07	4.59591e+07	2.24282e+07	723251	1.22107e+06	991606	9.50968e+06	7.55343e+06	5.44762e+06	1.26098e+06	1.33679e+06	1.32486e+06	296579	406544	433458
Com_463_pos	N-Acetyl-5-aminosalicylic acid	C9 H9 N O4	195.053	7.318	196.06	Full match	No results	Full match	1.21588e+06	1.15034e+06	1.0178e+06	3.9323e+06	4.00126e+06	3.9133e+06	4.24974e+06	4.06904e+06	3.79184e+06	4.36307e+06	4.00507e+06	4.30554e+06	4.42232e+07	2.25867e+06	2.37058e+07	3.85166e+06	3.50938e+06	3.09762e+06	815325	935429	892885	91086.9	148084	122398
Com_4646_pos	LPC 12:0	C20 H42 N O7 P	439.269	13.632	440.276	No results	Full match	No results	97412.7	89753.6	76866.2	496489	535836	554169	517211	518060	506624	559364	518264	547192	67448.6	70044.8	70121.7	507695	478703	440233	585722	270262	436552	2.28717e+07	4.11788e+07	4.77968e+07
Com_468_neg	Resorcinol	C6 H6 O2	110.037	2.262	109.029	Full match	No results	Full match	3.14556e+07	3.43584e+07	3.52598e+07	2.75255e+07	2.7785e+07	2.69549e+07	1.13095e+07	1.53394e+07	1.90055e+07	1.4887e+07	1.59016e+07	1.24546e+07	9.52065e+06	2.42075e+07	1.72014e+07	2.06309e+07	1.38851e+07	6.86423e+06	3.53779e+06	3.35623e+06	3.51595e+06	140333963	8.79521e+07	1.00972e+08
Com_468_pos	Kanosamine	C6 H13 N O5	161.069	1.193	162.076	Invalid mass	No results	No match	1.81986e+07	1.76746e+07	1.61211e+07	1.59056e+08	1.24613e+08	8.52833e+07	4.13762e+07	8.39657e+07	124563898	3.1485e+07	2.82698e+07	3.17016e+07	1.8986e+07	14156036	1.69025e+07	2.91663e+07	3.10742e+07	3.23668e+07	3.07296e+07	3.59758e+07	3.40198e+07	1.55492e+08	1.10383e+08	9.33176e+07
Com_4693_pos	3-Methoxy prostaglandin F1α	C21 H38 O6	368.253	12.857	369.26	Invalid mass	No results	No results	487071	487556	459640	448678	461118	455475	504784	465332	414844	468610	410800	481791	186994	229245	212282	413363	385109	349230	140762	135065	140672	4.12072e+07	5.91286e+07	5.82958e+07
Com_470_pos	PE (15:0/15:0)	C35 H70 N O8 P	663.482	15.34	664.49	No results	Full match	No results	275444	242389	195214	1.28358e+06	1.40991e+06	1.48094e+06	2.02515e+06	1.7468e+06	1.42702e+06	1.58442e+06	1.55905e+06	1.4589e+06	179742	188069	187584	1.42091e+06	1.31022e+06	1.17359e+06	171118	161946	169863	3.19734e+06	6.13925e+06	6.23292e+06
Com_473_pos	D-(+)-Maltose	C12 H22 O11	364.098	1.278	365.105	Invalid mass	No results	No results	2.83855e+07	2.71184e+07	2.42715e+07	4.81731e+07	6.04601e+07	7.03761e+07	6.79066e+07	6.19954e+07	5.4614e+07	9.21239e+07	8.01971e+07	9.52771e+07	4.18827e+07	2.67262e+07	3.49905e+07	6.89212e+07	5.07806e+07	3.16344e+07	2.0519e+07	1.71472e+07	1.92098e+07	895937	1.27989e+06	1.36104e+06
Com_48_neg	Mesaconic acid	C5 H6 O4	130.027	0.177	129.019	Full match	No results	Full match	1054778166	1.25096e+09	1374260969	6857084620	4.82497e+09	2603646368	2824975516	3.95076e+09	4982848607	3.80728e+09	4344215405	2907751265	9.56838e+08	1420419052	1.2124e+09	6212776492	4.06853e+09	1843714995	9.37016e+08	1039830510	1.00819e+09	12207752	1.47976e+07	1.67325e+07
Com_480_pos	Xanthine	C5 H4 N4 O2	152.033	2.194	153.04	Full match	Full match	Full match	3.92051e+07	3.1369e+07	2.17055e+07	2.16341e+06	2.38804e+06	2.51901e+06	2.60993e+06	2.52951e+06	2.38909e+06	2.76409e+06	2.55949e+06	2.70545e+06	1.52544e+06	1.02171e+06	1.29905e+06	2.44809e+06	3.53924e+06	4.56031e+06	4.56636e+06	3.57274e+06	4.15094e+06	2.02302e+06	1.36617e+06	1.6355e+06
Com_482_neg	2-Hydroxy-2-methyl-3-buten-1-yl beta-D-glucopyranoside	C11 H20 O7	310.126	5.903	309.119	Invalid mass	No results	No results	3.42797e+06	3.4358e+06	3.24348e+06	2.84283e+06	3.28513e+06	3.59861e+06	1.75918e+06	1.73816e+06	1.67593e+06	1.26904e+06	1.46151e+06	955714	2.13388e+07	7.43339e+06	1.46738e+07	2.35927e+06	1.51607e+06	642849	1.78759e+06	2.06599e+06	1.96533e+06	857183	954674	825781
Com_482_pos	Nicotinamide	C6 H6 N2 O	122.048	1.982	123.055	Full match	Full match	Full match	3.90775e+07	3.33308e+07	2.56425e+07	2.8887e+07	2.77784e+07	2.55805e+07	2.82777e+07	2.74219e+07	2.59159e+07	2.66155e+07	2.54005e+07	2.52957e+07	3.27194e+06	3.38879e+06	3.39697e+06	1.87597e+07	1.84119e+07	1.76994e+07	3.56727e+06	3.31835e+06	3.51166e+06	282402	526519	540076
Com_4823_pos	N-Formylkynurenine	C11 H12 N2 O4	236.079	5.795	237.086	No results	No results	Full match	246998	254204	246601	619335	670745	695851	720376	701106	665210	806417	746085	789948	149620	136992	146172	727654	708236	674794	197416	142365	173288	232694	360395	410262
Com_4836_pos	3-Methoxytyramine	C9 H13 N O2	167.094	10.418	168.102	No results	No results	Full match	428837	421973	390527	911938	1.15915e+06	1.36091e+06	1.37354e+06	1.17329e+06	945217	1.26835e+06	1.23658e+06	1.17932e+06	420151	225699	329384	938793	1.06916e+06	1.17835e+06	240773	197964	223756	5726682631	9264857159	6744482008
Com_4880_pos	N-(4-morpholinophenyl)-4-(1H-pyrazol-1-yl)benzamide	C20 H20 N4 O2	348.157	11.901	349.164	Invalid mass	No results	No results	151977	151131	141482	440509	479212	499122	477493	478088	467344	477356	458678	450571	200032	219429	213925	410028	391018	364264	206887	450550	335293	1.60127e+08	226238875	3.11232e+08
Com_4881_pos	Riboflavin-5-phosphate	C17 H21 N4 O9 P	456.106	6.594	457.113	No results	No results	Full match	410272	353906	276925	358787	403322	432041	477232	453281	418580	506236	465552	498707	209068	481516	352198	427635	421260	406544	262143	237609	254874	2.5628e+07	2.14016e+07	2.08756e+07
Com_4894_pos	Levodopa	C9 H11 N O4	197.069	4.412	198.076	No results	No results	Full match	60521.1	60887.4	57706.8	268504	287921	296048	305794	303834	294669	406691	344542	430108	264797	166199	219808	345602	320424	288901	249078	147894	202456	8.3552e+08	9.16828e+08	6.72558e+08
Com_491_pos	Coniferin	C16 H22 O8	364.113	7.399	365.12	Invalid mass	No results	No results	3.78866e+07	3.31466e+07	2.64757e+07	3.27654e+06	2.8006e+06	2.21482e+06	2.83925e+06	2.65395e+06	2.40571e+06	2.05688e+06	1.85592e+06	2.06195e+06	3.41973e+07	3.19234e+07	3.37216e+07	3.19296e+06	3.31263e+06	3.3667e+06	3.10372e+07	3.11253e+07	3.17029e+07	2.86902e+07	3.34731e+07	3.06936e+07
Com_4927_pos	5-Hydroxyindole-2-carboxylic acid	C9 H7 N O3	177.043	6.337	178.05	No results	No results	Full match	415541	358776	281112	835492	965967	1.05856e+06	833699	1.08464e+06	1.30987e+06	975847	883932	974824	233851	363217	304505	925923	846377	750071	334173	264659	305405	1977371261	2296402907	1365271562
Com_499_neg	L-(+)-Tartaric acid	C4 H6 O6	150.016	1.173	149.009	Full match	Full match	No results	2.66787e+07	2.87592e+07	2.91645e+07	3.87777e+06	5.24981e+06	6.41597e+06	1.03497e+07	1.05276e+07	1.04559e+07	6.41506e+06	8.1672e+06	4.05197e+06	1.33157e+07	2.70953e+07	2.06096e+07	8.4453e+06	8.28566e+06	7.96195e+06	8.32783e+06	2.96289e+06	5.75827e+06	1.24571e+08	113240528	6.94382e+07
Com_502_pos	N-Acetylvaline	C7 H13 N O3	159.089	2.689	160.097	No results	No results	Full match	3.00456e+06	2.68689e+06	2.21271e+06	7.39445e+06	6.9398e+06	6.213e+06	7.81767e+06	6.59057e+06	5.20718e+06	7.79317e+06	6.80765e+06	8.03649e+06	2.36361e+06	7.47603e+06	5.01822e+06	5.46165e+06	5.16047e+06	4.7571e+06	3.8772e+07	2.16452e+07	3.08128e+07	7.37473e+08	6.21586e+08	6.80454e+08
Com_5078_pos	Troxerutin	C33 H42 O19	780.179	16.032	781.187	Invalid mass	No results	No results	180679	169715	148865	725789	1.10774e+06	1.44624e+06	1.81789e+06	1.91663e+06	1.96992e+06	2.0223e+06	2.25808e+06	1.59393e+06	174112	302404	243023	2.0027e+06	2.48813e+06	2.92429e+06	177087	124539	153829	1098430089	1322463583	9.35352e+08
Com_520_neg	Hydrocinnamic acid	C9 H10 O2	150.068	9.208	149.061	Full match	No results	Full match	1.05893e+07	9.17485e+06	7.22595e+06	3.76529e+06	3.39425e+06	2.89009e+06	2.22272e+06	2.98122e+06	3.66902e+06	2.20437e+06	2.25e+06	1.9488e+06	2.7276e+06	1.44036e+07	8.73689e+06	3.81462e+06	2.78694e+06	1.70407e+06	4.77713e+06	1.76073e+07	1.14161e+07	1.27074e+08	2.32058e+08	237424283
Com_521_pos	Guanine	C5 H5 N5 O	151.049	5.678	152.057	Full match	Full match	Full match	9.48963e+06	8.85048e+06	7.69576e+06	859537	928596	961240	982196	997450	989049	1.3649e+06	1.47153e+06	1.12828e+06	3.66469e+07	1.90655e+07	2.84133e+07	1.31118e+06	1.12236e+06	911312	3.1172e+07	3.16452e+07	3.20368e+07	4.90646e+08	617177603	4.28915e+08
Com_522_pos	2-methoxy-5-(1H-1,2,4-triazol-5-yl)-4-(trifluoromethyl)pyridine	C9 H7 F3 N4 O	244.055	2.595	245.063	Invalid mass	No results	No results	2.38423e+07	2.00167e+07	1.5025e+07	7.22507e+06	8.3047e+06	9.05867e+06	7.84564e+06	7.96822e+06	7.90183e+06	6.02761e+06	4.93845e+06	6.54271e+06	1.98906e+07	1.47092e+07	1.76459e+07	1.0172e+07	7.99958e+06	5.66871e+06	9.84497e+06	1.08766e+07	1.0568e+07	2.93053e+08	3.40936e+08	3.06439e+08
Com_526_neg	4-Methylvaleric Acid	C6 H12 O2	116.084	8.619	115.076	No results	No results	Full match	1.66895e+07	1.85947e+07	1.94167e+07	1.04391e+07	1.11641e+07	1.14513e+07	6.20391e+06	9.02407e+06	1.16302e+07	6.75889e+06	7.51136e+06	5.36272e+06	7.91772e+06	1.25851e+07	1.04564e+07	1.17796e+07	8.26305e+06	4.58289e+06	1.68025e+07	1.28219e+07	1.51084e+07	6.36332e+08	7.22359e+08	6.01094e+08
Com_5284_pos	5-Hydroxyindole-3-acetic acid	C10 H9 N O3	191.058	6.086	192.065	No results	No results	Full match	209042	225928	229653	652422	800653	917485	833098	932994	1.01076e+06	1.01798e+06	997328	941679	285700	219044	257420	827822	867906	890804	277370	154341	220172	1.19941e+07	1.5351e+07	1.57667e+07
Com_536_neg	Guanosine	C10 H13 N5 O5	283.09	1.893	282.083	No results	No results	Full match	1.85861e+06	1.79686e+06	1.63043e+06	1.60454e+06	1.57477e+06	1.48324e+06	958601	1.1555e+06	1.325e+06	931173	1.05994e+06	713723	1.766e+07	4.39481e+06	1.12479e+07	1.40785e+06	999123	570607	1.34743e+07	1.0988e+07	1.24758e+07	2.00951e+08	3.02874e+08	2.29378e+08
Com_541_pos	Jasmone	C11 H16 O	164.12	12.128	165.127	Full match	No results	No results	2.33269e+07	2.22383e+07	1.98542e+07	1.06991e+06	1.52802e+06	1.92621e+06	2.10107e+06	2.11632e+06	2.08138e+06	2.52461e+06	2.7199e+06	2.08888e+06	2.97059e+07	3.12704e+07	3.10979e+07	2.28886e+06	2.35912e+06	2.38267e+06	3.52026e+07	3.17395e+07	3.41405e+07	172652314	1.84886e+08	2.04148e+08
Com_542_neg	3,4-Dihydroxyphenylpropionic acid	C9 H10 O4	182.058	2.298	181.051	Full match	No results	Full match	9.15068e+06	1.06755e+07	1.15784e+07	2.90336e+07	3.17032e+07	3.31294e+07	4.94251e+07	4.60482e+07	4.15792e+07	2.30598e+07	2.56857e+07	1.82378e+07	6.4687e+06	9.28741e+06	8.03562e+06	3.10382e+07	1.94223e+07	7.42183e+06	4.50792e+06	5.39329e+06	5.04962e+06	5.92226e+07	4.20451e+07	4.26199e+07
Com_542_pos	Kynurenic acid	C10 H7 N O3	189.042	7.929	190.05	Full match	Full match	Full match	2.39942e+07	2.2958e+07	2.05845e+07	1.3177e+06	1.41165e+06	1.45025e+06	1.51811e+06	1.44428e+06	1.3362e+06	1.50567e+06	1.40356e+06	1.46438e+06	2.17733e+07	3.52592e+07	2.90866e+07	1.38178e+06	1.38332e+06	1.35747e+06	3.51862e+07	2.64137e+07	3.14159e+07	6.51541e+06	6.83086e+06	5.76618e+06
Com_544_pos	Stearoyl Ethanolamide	C20 H41 N O2	309.302	15.913	310.31	Invalid mass	No results	No results	3.33268e+07	2.09928e+07	7.43594e+06	2.24461e+07	2.41582e+07	2.49229e+07	2.87633e+07	2.74264e+07	2.54392e+07	3.0222e+07	2.82466e+07	2.93192e+07	5.10109e+06	5.20838e+06	5.25783e+06	2.73921e+07	2.86639e+07	2.93681e+07	8.31709e+06	1.67042e+07	1.27608e+07	2.84912e+07	3.49959e+07	3.36485e+07
Com_556_neg	3-Coumaric acid	C9 H8 O3	164.047	6.711	163.04	Full match	Full match	Full match	1.58796e+07	2.11906e+07	2.52673e+07	9.48199e+06	9.59658e+06	9.33484e+06	4.4189e+06	5.72079e+06	6.88701e+06	4.72567e+06	4.98573e+06	4.01554e+06	1.35358e+07	2.04051e+07	1.73098e+07	8.46753e+06	5.51935e+06	2.46189e+06	1.42958e+07	1.48591e+07	1.4869e+07	9.00127e+06	6.96065e+06	4.42698e+06
Com_556_pos	Hydroxyglutaric acid	C5 H8 O5	148.037	0.31	149.044	No results	No results	Full match	2.5341e+07	2.65563e+07	2.62247e+07	1.98636e+08	2.23213e+08	2.39037e+08	5.7726e+07	1.58912e+08	2.56328e+08	1.91955e+08	2.41229e+08	1.244e+08	3.0219e+07	2.67794e+07	2.90692e+07	2.6572e+08	2.59173e+08	2.47493e+08	1.81032e+07	2.63455e+07	2.26688e+07	1.77914e+07	2.01143e+07	1.86078e+07
Com_562_neg	Monobutyl phthalate	C12 H14 O4	222.089	7.994	221.082	No results	No results	Full match	1.59227e+07	1.56025e+07	1.43735e+07	3.38961e+06	3.43233e+06	3.34045e+06	2.26698e+06	2.49526e+06	2.66437e+06	1.94328e+06	2.27184e+06	1.42964e+06	1.14409e+07	1.66254e+07	1.43138e+07	3.0201e+06	2.21151e+06	1.35912e+06	1.55173e+07	1.17003e+07	1.3881e+07	8.73464e+06	1.21639e+07	1.46723e+07
Com_5693_pos	N-lactoyl-phenylalanine	C12 H15 N O4	237.101	10.837	238.108	No results	No results	Full match	46063.7	43205.1	37829.7	846652	795505	713161	319498	306659	286548	294873	242135	319527	39316.8	58786.4	50032.6	280838	335177	382879	34876.3	32978.6	34606	1.08632e+06	729410	738240
Com_57_pos	Kojic acid	C6 H6 O4	142.026	0.853	143.034	Full match	No results	Full match	3.76543e+08	3.90839e+08	3.82368e+08	3520556946	4.2089e+09	4732179756	5417969306	5.29109e+09	5038732785	6.16011e+09	5572615294	6160923067	6.88758e+08	7.02874e+08	7.09732e+08	5497726451	5.36091e+09	5117941637	6.46003e+08	6.65526e+08	6.6888e+08	9.23072e+06	8.43492e+06	8.46988e+06
Com_58_pos	Glutaric Acid	C5 H8 O4	132.042	1.663	133.049	No results	No results	Full match	2.6298e+08	2.59683e+08	2.41258e+08	1281628290	1.39554e+09	1454723992	1536696432	1.49233e+09	1412577600	1.73439e+09	1569003978	1734592188	4.13078e+08	1.36311e+08	2.80188e+08	1510896355	1.67233e+09	1800647250	712677060	7.50014e+08	7.45972e+08	5.17483e+07	5.37966e+07	4.12315e+07
Com_580_neg	LPS 16:0	C22 H44 N O9 P	497.276	14.706	496.268	No results	Full match	No results	554744	574926	561618	2.03709e+06	2.0716e+06	2.02487e+06	840923	1.17826e+06	1.48766e+06	1.24865e+06	1.51738e+06	860994	2.1155e+06	2.41618e+06	2.31115e+06	1.81673e+06	1.17972e+06	519339	1.44076e+07	8.6759e+06	1.17726e+07	5.73294e+07	6.17841e+07	3.25745e+07
Com_581_pos	Nicotinic Acid	C6 H5 N O2	123.032	6.777	124.039	No results	No results	Full match	3.03584e+07	2.81641e+07	2.43292e+07	5.0538e+07	5.4327e+07	5.59855e+07	6.49732e+07	6.44946e+07	6.24865e+07	8.00841e+07	7.23985e+07	8.01426e+07	9.21498e+06	1.44496e+07	1.20689e+07	6.97492e+07	6.93576e+07	6.75926e+07	2.10237e+07	2.27146e+07	2.23066e+07	1.01248e+07	1.2915e+07	7.42259e+06
Com_589_pos	Adenosine 3'5'-cyclic monophosphate	C10 H12 N5 O6 P	329.052	2.28	330.059	Full match	Full match	Full match	2.98473e+07	2.69687e+07	2.25191e+07	2.02893e+06	2.22824e+06	2.34016e+06	2.4661e+06	2.40637e+06	2.28956e+06	2.68366e+06	2.45554e+06	2.6562e+06	1.89862e+07	1.60452e+07	1.7866e+07	2.37459e+06	2.30236e+06	2.18454e+06	1.52975e+06	2.02364e+06	1.81223e+06	3.41494e+06	4.4551e+06	3.30663e+06
Com_59_neg	Galacturonic acid	C6 H10 O7	194.043	1.392	193.035	Full match	Full match	Full match	7.42014e+08	7.71023e+08	7.55118e+08	8.61568e+08	6.34039e+08	3.81647e+08	9.07076e+08	9.59398e+08	9.88967e+08	7.97145e+08	7.781e+08	7.4027e+08	4.01454e+08	4.9613e+08	4.57768e+08	4.43499e+08	8.92026e+08	1322889930	3.12888e+08	4.21491e+08	3.74534e+08	1.61487e+06	1.58471e+06	1.3442e+06
Com_591_pos	Styrene	C8 H8	104.063	10.118	105.07	No results	No results	Full match	3.27831e+06	2.93198e+06	2.41486e+06	3.73821e+06	4.08802e+06	4.27751e+06	4.94259e+06	4.93649e+06	4.81333e+06	5.87274e+06	4.67386e+06	6.5123e+06	3.1381e+07	5.692e+06	1.89072e+07	4.61193e+06	4.41449e+06	4.12963e+06	1.36796e+07	1.14686e+07	1.28256e+07	1.98461e+06	2.48597e+06	1.20584e+06
Com_6_neg	D-(+)-Mannose	C6 H12 O6	180.064	1.399	179.056	Full match	Not the top hit	Full match	1399475590	1.45727e+09	1430184173	15478022825	1.69988e+10	17852960837	10003122668	1.36006e+10	16875489893	1.61837e+10	17627357224	13198728880	3.86238e+08	9.96017e+08	7.0495e+08	14761115222	1.02003e+10	5437577135	1.68699e+08	2.55003e+08	2.16088e+08	1.38318e+07	1.43775e+07	1.95449e+07
Com_610_neg	Phenylacetaldehyde	C8 H8 O	120.057	8.692	119.05	Full match	No results	No results	1.40772e+07	1.79384e+07	2.07547e+07	2.71722e+06	2.2657e+06	1.72533e+06	2.49834e+06	2.53739e+06	2.51626e+06	2.01557e+06	2.00827e+06	1.83091e+06	8.12467e+06	1.11121e+07	9.81074e+06	2.94055e+06	2.24401e+06	1.50303e+06	9.18651e+06	1.22719e+07	1.09438e+07	403776	604116	615935
Com_611_pos	Hexadecanamide	C16 H33 N O	255.256	15.203	256.263	Full match	No results	No results	2.81248e+07	1.90539e+07	8.87301e+06	2.21377e+07	2.49484e+07	2.67807e+07	2.58523e+07	2.35288e+07	2.06473e+07	2.93565e+07	2.82059e+07	2.77112e+07	9.46654e+06	7.32842e+06	8.56543e+06	2.46236e+07	2.58279e+07	2.65207e+07	1.36828e+07	1.47627e+07	1.45072e+07	1.49817e+08	1.5236e+08	9.10798e+07
Com_614_neg	4-Acetamidobutyric Acid	C6 H11 N O3	145.074	4.238	144.066	No results	No results	Full match	1.02937e+07	9.87751e+06	8.88589e+06	8.87841e+06	8.71373e+06	8.20733e+06	6.34196e+06	7.54706e+06	8.57318e+06	6.2231e+06	7.57174e+06	4.28178e+06	1.36449e+07	1.38545e+07	1.40247e+07	1.14037e+07	7.67148e+06	3.78739e+06	4.15118e+06	4.89368e+06	4.61288e+06	4.2323e+07	3.16454e+07	2.2085e+07
Com_619_pos	Indole-3-lactic acid	C11 H11 N O3	205.074	9.337	206.081	Full match	Full match	Full match	7.53453e+06	7.0499e+06	6.15459e+06	4.11802e+06	4.82198e+06	5.33684e+06	4.01632e+06	4.26562e+06	4.41376e+06	5.65673e+06	5.77498e+06	4.99974e+06	2.88738e+07	1.47902e+07	2.22686e+07	5.01239e+06	4.76575e+06	4.42474e+06	2.02747e+07	1.7529e+07	1.92799e+07	1.90383e+07	2.69413e+07	1.58817e+07
Com_620_neg	PE (16:0/19:1)	C40 H78 N O8 P	731.548	14.832	730.54	No results	Full match	No results	2.58298e+06	2.71868e+06	2.69601e+06	9.57222e+06	9.74922e+06	9.5439e+06	3.91891e+06	5.40543e+06	6.76377e+06	5.49128e+06	6.26553e+06	4.19405e+06	1.71652e+06	4.34508e+06	3.09141e+06	8.60126e+06	5.56125e+06	2.41111e+06	1.87113e+06	2.0359e+06	1.99258e+06	9624832421	12594057017	11915068972
Com_621_pos	Melezitose	C18 H32 O16	504.168	1.317	505.175	Full match	Full match	Full match	3.1558e+06	2.75197e+06	2.18784e+06	4.17384e+07	3.63094e+07	2.94565e+07	3.55499e+07	3.04104e+07	2.45497e+07	2.58214e+07	1.65172e+07	3.26664e+07	2.60611e+06	2.49841e+06	2.60331e+06	3.8905e+07	2.97468e+07	1.99995e+07	1.71529e+06	1.59273e+06	1.68709e+06	5001667984	8405522442	7265987990
Com_625_neg	4-Hydroxy-3- methoxyphenylglycol sulfate	C9 H12 O7 S	264.027	7.64	263.02	Invalid mass	No results	No results	1.23105e+07	1.28675e+07	1.26749e+07	2.24117e+06	2.18623e+06	2.04556e+06	2.06863e+06	2.01632e+06	1.91621e+06	1.43271e+06	1.80193e+06	927040	8.90445e+06	1.15368e+07	1.0425e+07	1.9136e+06	1.45647e+06	970495	1.24394e+07	1.08841e+07	1.1895e+07	619824206	5.86007e+08	437975955
Com_632_pos	Adenine	C5 H5 N5	135.054	1.612	136.062	Full match	No results	Full match	6.36854e+06	1.53423e+07	2.34223e+07	2.8742e+06	2.38799e+06	1.80813e+06	2.44076e+06	2.09731e+06	1.70413e+06	3.12714e+06	2.19509e+06	3.76138e+06	613849	209554	419935	2.50388e+06	2.96741e+06	3.37218e+06	2.93849e+06	9.74401e+06	6.46807e+06	2525837742	4325356847	4045739480
Com_633_neg	3-Hydroxydecanoic acid	C10 H20 O3	188.141	11.785	187.134	Full match	No results	Full match	8.1648e+06	8.10402e+06	7.57117e+06	4.25067e+06	4.93118e+06	5.41831e+06	2.67739e+06	3.21108e+06	3.66862e+06	2.435e+06	2.76699e+06	1.87111e+06	5.6695e+06	8.0841e+06	7.01434e+06	5.00365e+06	3.65141e+06	2.22688e+06	9.78892e+06	7.81349e+06	8.97723e+06	1558961425	2757285492	3098460506
Com_634_neg	Hippuric acid	C9 H9 N O3	179.058	7.658	178.051	No results	No results	Full match	4.9608e+06	4.92482e+06	4.60195e+06	8.84276e+06	8.98636e+06	8.77754e+06	4.16271e+06	5.11198e+06	5.94001e+06	5.39736e+06	5.81472e+06	4.46597e+06	1.26925e+07	6.3764e+06	9.72516e+06	7.40722e+06	5.17709e+06	2.84444e+06	3.37937e+06	3.64032e+06	3.58004e+06	9.18694e+08	1097543978	8.66529e+08
Com_635_pos	1-(2-furyl)pentane-1,4-dione	C9 H10 O3	188.043	1.722	189.05	Invalid mass	No results	No results	1.85798e+07	1.62131e+07	12902035	2.88713e+06	3.1634e+06	3.31561e+06	3.48766e+06	3.37925e+06	3.1907e+06	3.60856e+06	3.2951e+06	3.57834e+06	1.85796e+06	7.70717e+06	4.87821e+06	3.2301e+06	3.18663e+06	3.08005e+06	2.52335e+07	2.74496e+07	2.68684e+07	5.57867e+07	6.29403e+07	3.07686e+07
Com_64_neg	Oxoadipic Acid	C6 H8 O5	160.037	1.604	159.03	No results	No results	Full match	4.48374e+07	5.34413e+07	5.89321e+07	6.72023e+08	7.24782e+08	7.49117e+08	7.32239e+08	8.32129e+08	9.12284e+08	8.2685e+08	907362626	6.6759e+08	2.53759e+07	4.11957e+07	3.39516e+07	1034129643	1.2442e+09	1429639787	5.00828e+07	4.26162e+07	4.72765e+07	2.06138e+08	1.47056e+08	1.20063e+08
Com_642_pos	4-Oxoretinol	C20 H28 O2	300.208	1.757	301.215	No results	No results	Full match	1.65928e+06	1.86382e+06	1.95978e+06	3.63461e+06	3.86587e+06	3.94553e+06	4.39062e+06	4.25414e+06	4.01678e+06	4.44353e+06	4.14821e+06	4.31565e+06	2.31397e+07	2.27757e+07	2.34168e+07	4.30299e+06	4.10657e+06	3.82883e+06	2.08462e+07	2.67036e+07	2.42504e+07	3.24885e+08	216554310	3.43955e+08
Com_646_neg	trans-10-Heptadecenoic acid	C17 H32 O2	268.24	14.934	267.233	Full match	No results	No results	6.81556e+06	5.52488e+06	3.91235e+06	6.8673e+06	7.61493e+06	8.06395e+06	2.85812e+06	4.00865e+06	5.06412e+06	5.82669e+06	6.91458e+06	4.18389e+06	4.20479e+06	3.30094e+06	3.82792e+06	6.96291e+06	4.7797e+06	2.50184e+06	1.12221e+07	8.85981e+06	1.02418e+07	1375534662	1519948865	1293660831
Com_652_pos	4-acetyl-4-(ethoxycarbonyl)heptanedioic acid	C12 H18 O7	256.092	8.352	257.099	Invalid mass	No results	No results	2.76743e+06	2.6801e+06	2.43664e+06	1.50216e+06	1.54112e+06	1.51964e+06	2.15501e+06	1.84428e+06	1.4898e+06	2.62135e+06	2.37328e+06	2.61976e+06	1.77478e+07	1.3569e+07	1.59715e+07	2.60833e+06	2.43586e+06	2.21517e+06	2.69589e+07	2.32677e+07	2.56156e+07	3.75657e+07	4.47122e+07	4.24781e+07
Com_655_pos	Vitexin	C21 H20 O10	432.105	9.091	433.112	Full match	Full match	No results	2.53648e+07	2.38161e+07	2.088e+07	794954	924315	1.01743e+06	880628	919696	936953	933443	713846	1.06414e+06	1.84839e+07	2.09028e+07	2.00872e+07	739847	686253	619069	2.40218e+07	2.25211e+07	2.37369e+07	1.42908e+07	1.64174e+07	1.72283e+07
Com_656_pos	4-amino-2-(4-chlorophenyl)-6-(methylthio)pyrimidine-5-carbonitrile	C12 H9 Cl N4 S	276.026	6.793	277.034	Invalid mass	No results	No results	1.95325e+07	1.77261e+07	1.4887e+07	1.85098e+06	1.83791e+06	1.75276e+06	2.22805e+06	2.28647e+06	2.29067e+06	2.18234e+06	1.97699e+06	2.17984e+06	2.10398e+07	2.43791e+07	2.31637e+07	3.40958e+06	3.28824e+06	3.10178e+06	2.47935e+07	2.20687e+07	2.38997e+07	5.28347e+07	4.69555e+07	2.44031e+07
Com_665_pos	2-Amino-1,3,4-octadecanetriol	C18 H39 N O3	317.292	13.095	318.3	Full match	Full match	No results	1.15422e+06	1.10824e+06	997698	1.75508e+06	1.88891e+06	1.94868e+06	1.90497e+06	2.06728e+06	2.18056e+06	1.9325e+06	1.72268e+06	1.95827e+06	2.1785e+06	3.9445e+06	3.12273e+06	1.95431e+06	1.69933e+06	1.4107e+06	2.62068e+07	1.31279e+07	2.00607e+07	6.81469e+07	6.63379e+07	4.42012e+07
Com_671_neg	9-HpOTrE	C18 H30 O4	310.214	12.467	309.207	No results	No results	Full match	1.22596e+07	1.49581e+07	1.67853e+07	2.11847e+06	2.08508e+06	1.96993e+06	942941	1.19672e+06	1.42212e+06	1.29464e+06	1.65049e+06	815495	2.37186e+06	2.75312e+06	2.61374e+06	1.84072e+06	1.17485e+06	485713	1.58335e+06	1.17339e+06	1.40594e+06	1.428e+06	1.65243e+06	2.14248e+06
Com_68_neg	Elaidic acid	C18 H34 O2	282.256	15.193	281.249	Full match	No results	No results	1.85929e+08	1.78645e+08	160954758	5.40489e+07	6.54455e+07	7.42755e+07	2.91749e+07	4.16156e+07	5.30694e+07	6.19483e+07	6.4154e+07	5.38427e+07	2.36729e+08	1.61998e+08	2.03351e+08	1.14023e+08	7.49862e+07	3.44643e+07	6.99198e+08	6.73183e+08	6.99914e+08	3.57268e+07	2.73715e+07	1.75962e+07
Com_680_neg	Methyl EudesMate	C11 H14 O5	226.084	6.028	225.076	No results	No results	Full match	5.45424e+06	4.9584e+06	4.17373e+06	1.94059e+06	1.93844e+06	1.86028e+06	803892	1.1164e+06	1.40243e+06	1.02933e+06	1.18356e+06	777072	1.40055e+06	5.00628e+06	3.26748e+06	3.32456e+06	2.17732e+06	986965	1.02091e+07	6.39818e+06	8.46969e+06	2.96598e+07	2.41974e+07	1.44518e+07
Com_683_neg	L-Glutamic acid	C5 H9 N O4	147.053	1.2	146.046	Full match	No results	Full match	1.40963e+07	1.56554e+07	1.63026e+07	1.30131e+06	1.4743e+06	1.58949e+06	675092	2.05422e+06	3.38463e+06	1.675e+06	2.31489e+06	875582	905752	1.64663e+06	1.30171e+06	1.65824e+06	1.11405e+06	547810	1.42824e+06	1.32766e+06	1.40551e+06	1.53135e+08	1.12655e+08	9.0158e+07
Com_69_pos	L-Phenylalanine	C9 H11 N O2	165.079	5.686	166.086	Full match	Full match	Full match	5.44616e+08	5.1388e+08	4.53209e+08	3.02113e+06	3.97377e+06	4.77057e+06	3.3899e+06	7.52733e+06	1.14862e+07	8.99867e+06	9.38175e+06	7.75857e+06	1.25334e+07	1.15207e+07	1.22676e+07	5.79952e+06	5.96129e+06	6.00501e+06	6.07437e+07	2.73304e+07	4.49178e+07	4.16922e+06	5.8574e+06	4.24077e+06
Com_696_pos	Corilagin	C27 H22 O18	634.079	6.789	635.087	Full match	No results	No results	1.92667e+07	1.76924e+07	1.50874e+07	4.41929e+06	4.58899e+06	4.57872e+06	4.83525e+06	5.01628e+06	5.07834e+06	5.42035e+06	5.08653e+06	5.23793e+06	2.05613e+07	1.81053e+07	1.972e+07	5.75816e+06	5.25268e+06	4.64319e+06	1.86743e+07	1.70912e+07	1.82404e+07	4.52044e+07	4.13558e+07	3.86714e+07
Com_699_neg	Corey Lactone Diol	C8 H12 O4	172.073	6.237	171.066	No results	No results	Full match	3.67201e+06	3.5753e+06	3.27032e+06	9.2438e+06	9.26232e+06	8.9176e+06	3.95528e+06	4.94078e+06	5.80911e+06	5.08173e+06	5.19771e+06	4.48178e+06	1.00441e+07	7.82277e+06	9.1121e+06	1.13174e+07	7.30826e+06	3.15444e+06	2.85555e+06	3.20163e+06	3.08916e+06	4.46481e+06	3.74375e+06	2.83314e+06
Com_71_neg	Quercetin-3β-D-glucoside	C21 H20 O12	464.096	9.339	463.089	Full match	Full match	No results	1002192348	9.96162e+08	9.32102e+08	3.16098e+07	4.34485e+07	5.35835e+07	1.44749e+08	1.38227e+08	1.28427e+08	5.86497e+07	6.19448e+07	4.9769e+07	7.0721e+08	9.62674e+08	8.5164e+08	6.3349e+07	5.18931e+07	3.94096e+07	6.50271e+08	6.43966e+08	6.60061e+08	2.01622e+06	2.90485e+06	1.39565e+06
Com_723_neg	Dimetghyl 4-Hydroxyisophthalate	C10 H10 O5	210.053	6.086	209.045	No results	No results	Full match	1.21664e+07	1.352e+07	1.40861e+07	1.08409e+07	1.06496e+07	1.00408e+07	4.49837e+06	5.72475e+06	6.81536e+06	5.9173e+06	7.06433e+06	4.20672e+06	5.21492e+06	8.08661e+06	6.78378e+06	6.84235e+06	4.77323e+06	2.60959e+06	6.73393e+06	6.40749e+06	6.70212e+06	3.6774e+06	5.27953e+06	3.39628e+06
Com_73_neg	Stearic acid	C18 H36 O2	284.272	15.626	283.264	Full match	No results	Full match	6.38724e+08	4.60695e+08	2.5583e+08	2.70536e+08	2.27292e+08	1.75134e+08	1.34638e+08	1.4414e+08	1.50223e+08	1.63861e+08	1.89732e+08	1.22385e+08	2.77657e+08	6.00812e+08	4.48019e+08	1.2895e+08	1.10901e+08	9.06553e+07	6.59751e+08	6.3907e+08	6.62399e+08	6.59166e+07	6.90335e+07	4.02805e+07
Com_735_neg	Naringenin	C15 H12 O5	272.068	10.804	271.061	Full match	Full match	No results	1.30563e+07	1.35066e+07	1.31701e+07	2.01396e+06	2.17555e+06	2.25182e+06	2.45328e+06	2.1425e+06	1.78091e+06	1.25119e+06	1.57446e+06	808758	5.01284e+06	7.40488e+06	6.33304e+06	1.75105e+06	1.48145e+06	1.18251e+06	6.58993e+06	8.619e+06	7.75656e+06	542214	793579	1.00043e+06
Com_735_pos	Deoxyinosine	C10 H12 N4 O4	252.085	7.759	253.093	No results	No results	Full match	2.21183e+07	1.91763e+07	1.51173e+07	648331	718238	759979	745340	744527	726057	844235	782236	825831	1.54682e+07	1.66888e+07	1.64e+07	776205	773660	755796	1.57352e+07	1.48169e+07	1.55816e+07	5.18421e+06	4.96123e+06	2.79227e+06
Com_737_pos	2-(4-aminophenoxy)isophthalonitrile	C14 H9 N3 O	235.071	1.167	236.079	Invalid mass	No results	No results	1.7386e+07	1.66198e+07	1.48855e+07	1.17763e+06	859526	507711	2.109e+06	1.32909e+06	517657	360720	301903	385183	6.68771e+06	2.06343e+07	1.39342e+07	1.07003e+06	1.05408e+06	1.01725e+06	7.28783e+06	1.42724e+07	1.09957e+07	1.51714e+07	1.57076e+07	1.34134e+07
Com_74_neg	D-(+)-Glucose	C6 H12 O6	226.069	1.312	225.062	Invalid mass	No results	No results	4.06906e+07	3.47687e+07	2.68214e+07	4393390187	4.2901e+09	4018577317	3.96473e+08	5.30917e+08	6.52769e+08	2.32167e+08	2.48055e+08	1.94168e+08	2.24622e+07	1.28469e+07	1.80076e+07	6.47011e+08	3.89367e+08	1.24012e+08	4.02546e+06	3.12197e+06	3.64519e+06	2.30394e+07	1.79927e+07	1.43041e+07
Com_744_pos	2-(2-hydroxy-3-methylbutanamido)-4-methylpentanoic acid	C11 H21 N O4	253.131	5.223	254.138	Invalid mass	No results	No results	2.17081e+07	1.96295e+07	1.64074e+07	1.16346e+06	1.47038e+06	1.71964e+06	1.35343e+06	1.33435e+06	1.28362e+06	1.58036e+06	1.41167e+06	1.59853e+06	1.61267e+07	1.45786e+07	1.56597e+07	1.36607e+06	1.31573e+06	1.23933e+06	1.51387e+07	1.3199e+07	1.44522e+07	682190	1.01928e+06	1.02048e+06
Com_754_neg	methyl 2-cyano-2-[2-nitro-4-(trifluoromethyl)phenyl]acetate	C11 H7 F3 N2 O4	576.075	6.979	287.03	Invalid mass	No results	No results	1.28943e+07	1.11529e+07	8.76176e+06	1.83272e+06	1.81871e+06	1.73338e+06	747857	1.04811e+06	1.32351e+06	960921	1.08494e+06	745383	438743	1.48601e+06	981626	1.53618e+06	992879	429918	447612	453991	459817	1.94159e+06	2.30028e+06	2.25784e+06
Com_755_neg	5-Methyluridine	C10 H14 N2 O6	258.085	5.408	257.078	No results	No results	Full match	4.74894e+06	4.83327e+06	4.63605e+06	3.08499e+06	4.12613e+06	5.00547e+06	2.07888e+06	3.02584e+06	3.90104e+06	2.62544e+06	3.35774e+06	1.6431e+06	8.41695e+06	8.84447e+06	8.80332e+06	2.9015e+06	2.47486e+06	1.99922e+06	7.69746e+06	7.76806e+06	7.88741e+06	7.58747e+06	6.612e+06	5.15604e+06
Com_76_pos	3,4-Dihydroxybenzaldehyde	C7 H6 O3	138.032	8.834	139.039	Full match	No results	Full match	4.30306e+08	3.68635e+08	2.8549e+08	8.3297e+07	9.56244e+07	1.04202e+08	9.51638e+07	1.04498e+08	1.11354e+08	1.17838e+08	111530555	1.12922e+08	3.43097e+08	4.5664e+08	4.07866e+08	1.04083e+08	1.03459e+08	1.00786e+08	3.10666e+08	4.24117e+08	3.7474e+08	925725	1.4587e+06	804273
Com_761_pos	Indole	C8 H7 N	117.058	7.012	118.065	Full match	No results	No results	2.06181e+07	1.94724e+07	1.71924e+07	803438	884547	930968	959370	1.27098e+06	1.55244e+06	1.05951e+06	944137	1.07397e+06	737201	1.09953e+06	936735	1.28466e+06	1.06379e+06	821855	2.70533e+06	1.27491e+06	2.02992e+06	3.41337e+06	2.43939e+06	1.67854e+06
Com_77_pos	Hydroquinone	C6 H6 O2	110.037	1.675	111.044	No results	No results	Full match	9.16319e+07	9.81709e+07	9.89913e+07	2.49632e+08	2.68545e+08	2.76926e+08	3.18192e+08	2.91326e+08	2.5755e+08	3.34331e+08	2.75931e+08	3.60891e+08	1.65154e+08	8.93035e+07	1.29773e+08	2.74167e+08	3.93041e+08	5.04131e+08	5.18628e+08	5.07782e+08	5.23469e+08	548488	1.18618e+06	994236
Com_770_neg	D-Mannose 6-phosphate	C6 H13 O9 P	260.029	1.187	259.022	Full match	Full match	Full match	12433913	1.21047e+07	1.10704e+07	1.3116e+06	1.26047e+06	1.1599e+06	625988	1.00573e+06	1.36161e+06	823438	1.01634e+06	552117	2.16482e+06	1.42189e+06	1.82922e+06	1.6498e+06	1.11696e+06	562004	1.67238e+06	1.31961e+06	1.52591e+06	2.1287e+06	2.8463e+06	2.03281e+06
Com_776_pos	Stearamide	C18 H37 N O	283.287	15.779	284.294	Full match	No results	No results	2.00253e+07	1.37298e+07	6.63448e+06	8.87729e+06	9.49924e+06	9.74868e+06	1.27962e+07	1.17905e+07	1.05052e+07	1.21561e+07	1.04216e+07	1.2733e+07	6.949e+06	6.64314e+06	6.93199e+06	1.33321e+07	1.29992e+07	1.24088e+07	1.39109e+07	1.32499e+07	1.3852e+07	6.47423e+06	5.25342e+06	5.92317e+06
Com_778_neg	PE (14:0/14:0)	C33 H66 N O8 P	635.453	15.877	634.446	No results	Full match	No results	704081	740157	733117	2.69824e+06	2.70238e+06	2.60055e+06	1.09937e+06	1.55881e+06	1.98128e+06	1.47139e+06	1.67965e+06	1.12299e+06	461204	1.10002e+07	5.84533e+06	2.40001e+06	1.54138e+06	652225	435062	1.16816e+06	817645	2.65421e+06	4.0437e+06	4.33014e+06
Com_786_neg	Eriodictyol	C15 H12 O6	288.063	8.769	287.056	Full match	No results	No results	9.80315e+06	1.10834e+07	1.1718e+07	1.94673e+06	2.34815e+06	2.65748e+06	1.639e+06	1.50853e+06	1.34228e+06	1.07387e+06	1.19782e+06	847637	4.55244e+06	5.92582e+06	5.34391e+06	1.66135e+06	1.30141e+06	915697	5.84291e+06	4.9395e+06	5.49903e+06	3.17444e+06	2.44943e+06	1.67841e+06
Com_786_pos	5-Methoxysalicylic acid	C8 H8 O4	168.039	1.128	169.046	Invalid mass	No results	No results	1.9598e+07	1.67643e+07	1.2954e+07	2.40251e+06	2.67609e+06	2.84472e+06	3.0234e+06	3.42541e+06	3.74619e+06	3.62171e+06	3.76737e+06	3.13113e+06	8.16024e+06	1.32743e+07	1.09316e+07	3.32018e+06	2.91465e+06	2.45141e+06	9.44223e+06	8.85453e+06	9.33135e+06	5.33044e+06	3.71984e+06	3.411e+06
Com_797_neg	Dodecanedioic acid	C12 H22 O4	230.152	9.987	229.144	Full match	Full match	No results	2.93845e+06	3.45166e+06	3.76381e+06	3.65987e+06	3.36396e+06	2.93614e+06	2.12731e+06	2.60306e+06	3.01708e+06	2.25227e+06	2.42834e+06	1.8617e+06	3.06523e+06	6.41801e+06	4.83645e+06	3.55812e+06	2.5222e+06	1.43635e+06	7.17516e+06	4.9729e+06	6.19551e+06	550111	822033	847276
Com_798_neg	3-Isopropylmalic acid	C7 H12 O5	176.068	1.488	175.061	Full match	Full match	Full match	546943	595108	608607	1.89335e+07	2.04685e+07	2.12009e+07	1.81604e+07	2.0479e+07	2.23119e+07	1.99993e+07	2.38692e+07	1.42246e+07	2.06783e+06	722336	1.42298e+06	4.45319e+07	2.58188e+07	6.59449e+06	381947	622928	512486	1.07371e+06	1.47738e+06	1.50108e+06
Com_798_pos	4-Coumaric acid	C9 H8 O3	164.047	7.991	165.054	Full match	Full match	Full match	9.74729e+06	9.52723e+06	8.75219e+06	1.55834e+07	1.82007e+07	2.01042e+07	1.98343e+07	1.99867e+07	1.96651e+07	2.34271e+07	2.04206e+07	2.42023e+07	1.12812e+07	1.05062e+07	1.11115e+07	1.9665e+07	1.97954e+07	1.95338e+07	2.03554e+07	1.57291e+07	1.84031e+07	2.83746e+06	4.51768e+06	4.6643e+06
Com_8_neg	Gallic acid	C7 H6 O5	170.022	2.186	169.014	Full match	Full match	Full match	1.64244e+07	1.37252e+07	1.02265e+07	5.92874e+06	6.04338e+06	5.92103e+06	6.90217e+06	6.43026e+06	5.80584e+06	3.98336e+06	4.8565e+06	2.73085e+06	1851377078	2.81044e+07	9.58536e+08	5.05922e+06	3.52481e+06	1.92061e+06	3085109864	3051290979	3.12956e+09	525198	745129	787504
Com_8_pos	Mevalonolactone	C6 H10 O3	130.063	3.871	131.07	Full match	No results	Full match	2.50851e+08	2.31783e+08	1.99213e+08	2.13185e+08	2.32733e+08	2.43154e+08	2.66697e+08	2.649e+08	2.56821e+08	2.68452e+08	2.62542e+08	2.48796e+08	1224180181	5290612862	3.32254e+09	2.80247e+08	2.6803e+08	2.50506e+08	2723799270	2551272243	2.69029e+09	1.94888e+06	2.55459e+06	2.87338e+06
Com_80_pos	Indole-3-acrylic acid	C11 H9 N O2	187.063	7.009	188.07	Full match	No results	Full match	4.88526e+08	4.51542e+08	3.88255e+08	2.45671e+06	3.00776e+06	3.44087e+06	2.32521e+06	2.74258e+06	3.0949e+06	4.56719e+06	5.195e+06	3.5044e+06	9.72783e+06	1.37891e+07	1.19936e+07	2.74936e+06	3.0321e+06	3.25479e+06	4.88172e+07	2.0433e+07	3.53176e+07	420214	644287	684334
Com_800_pos	Octadecanamine	C18 H39 N	269.308	13.603	270.315	Full match	No results	No results	1.91174e+07	1.21867e+07	4.5461e+06	3.3908e+06	3.58626e+06	3.64108e+06	4.23982e+06	3.74869e+06	3.16866e+06	4.62489e+06	3.58284e+06	5.22646e+06	6.68377e+06	6.89374e+06	6.92453e+06	3.4071e+06	3.169e+06	2.86814e+06	3.4846e+06	4.80111e+06	4.22571e+06	676065	985775	719689
Com_804_pos	4-Hydroxyisoleucine	C6 H13 N O3	147.089	4.882	148.097	No results	No results	Full match	1.89605e+07	1.63957e+07	1.28759e+07	2.79704e+06	3.08823e+06	3.25831e+06	2.47126e+06	2.7362e+06	2.93625e+06	2.76958e+06	2.58031e+06	2.69509e+06	1.10993e+07	9.65229e+06	1.05833e+07	3.13157e+06	2.6881e+06	2.1914e+06	1.95289e+07	1.79279e+07	1.9103e+07	970554	546196	745504
Com_807_pos	Myricetin	C15 H10 O8	318.037	8.884	319.044	Full match	Full match	No results	9.52025e+06	9.08502e+06	8.12057e+06	803247	898744	958997	939575	1.00334e+06	1.04332e+06	991990	933170	956335	1.51181e+07	1.82558e+07	1.70207e+07	889351	905934	904578	1.83373e+07	1.81082e+07	1.85872e+07	8.34667e+06	1.31875e+07	7.88659e+06
Com_809_neg	Ursolic acid	C30 H48 O3	456.36	14.851	455.353	Full match	No results	No results	1.12488e+07	6.01298e+06	426890	1.57803e+06	1.5918e+06	1.54314e+06	659462	905590	1.13024e+06	858173	981050	653565	248419	360816	310710	1.40471e+06	896874	371282	274670	282444	284128	1.34213e+06	1.24013e+06	909038
Com_81_neg	D-Glucono-1,5-lactone	C6 H10 O6	238.069	1.569	237.062	No results	Invalid mass	No results	5.46539e+07	6.09912e+07	6.37755e+07	3.0976e+08	4.16184e+08	5.06286e+08	3.41135e+08	5.59782e+08	7.65154e+08	8.2304e+08	579766132	9.87929e+08	3.21406e+07	5.57749e+07	4.48369e+07	496780016	7.58125e+08	1004456675	2.62105e+07	3.1078e+07	2.92171e+07	1.69833e+06	1.23338e+06	947709
Com_846_neg	Orotidine 5'-monophosphate	C10 H13 N2 O11 P	368.02	9.45	367.013	Invalid mass	No results	No results	8.51764e+06	9.55468e+06	1.00351e+07	1.64045e+06	1.60858e+06	1.51363e+06	1.23058e+06	1.18949e+06	1.12019e+06	922675	1.09329e+06	664190	5.08494e+06	4.98932e+06	5.13787e+06	1.39141e+06	989105	567211	4.72213e+06	5.55667e+06	5.24219e+06	914379	600741	665867
Com_848_pos	Acetyl-N-formyl-5-methoxykynurenamine	C13 H16 N2 O4	264.11	7.306	265.117	Full match	No results	Full match	1.76811e+07	1.59992e+07	1.33854e+07	1.11793e+06	1.21716e+06	1.26866e+06	1.31219e+06	1.29032e+06	1.23786e+06	1.43597e+06	1.30702e+06	1.42816e+06	1.21487e+07	1.22971e+07	1.24674e+07	1.28876e+06	1.22163e+06	1.13032e+06	1.11863e+07	1.09871e+07	1.13084e+07	1.13543e+06	1.01481e+06	715318
Com_850_pos	2,4-Dimethylbenzaldehyde	C9 H10 O	134.073	10.207	135.08	Full match	No results	No results	8.59706e+06	6.71983e+06	4.45116e+06	2.26148e+06	2.32406e+06	2.29551e+06	3.23656e+06	3.02736e+06	2.74636e+06	3.29001e+06	3.10713e+06	3.15957e+06	5.07545e+06	6.63246e+06	5.97103e+06	2.82877e+06	2.57148e+06	2.26328e+06	1.06065e+07	1.8007e+07	1.45929e+07	738377	853341	1.03939e+06
Com_851_pos	4-Butylresorcinol	C10 H14 O2	166.099	10.298	167.107	No results	No results	Full match	9.95971e+06	8.53888e+06	6.62063e+06	891599	1.06397e+06	1.19462e+06	1.58769e+06	1.61227e+06	1.59861e+06	1.52645e+06	1.80183e+06	1.10571e+06	4.05998e+06	7.79472e+06	6.0459e+06	1.26289e+06	1.29225e+06	1.29602e+06	1.07597e+07	1.78622e+07	1.45972e+07	982160	883688	742788
Com_855_neg	Albendazole sulfone	C12 H15 N3 O4 S	594.158	9.595	296.072	Invalid mass	No results	No results	5.23237e+06	7.7579e+06	9.83151e+06	1.17295e+06	1.13442e+06	1.05139e+06	1.28968e+06	1.48317e+06	1.64148e+06	604076	709927	440694	1.62448e+06	3.39622e+06	2.56056e+06	944823	712382	465834	3.06937e+06	3.12779e+06	3.16055e+06	943108	883585	767624
Com_865_pos	3-Hydroxy-3-methylbutanoic acid	C5 H10 O3	118.063	5.232	119.07	Full match	No results	Full match	7.26381e+06	7.29752e+06	6.90614e+06	2.62677e+07	2.98574e+07	3.22762e+07	3.05251e+07	2.98944e+07	2.85547e+07	3.27443e+07	3.08444e+07	3.15258e+07	1.69273e+07	1.86896e+07	1.81646e+07	3.15368e+07	2.99701e+07	2.781e+07	1.54948e+07	1.3551e+07	1.48134e+07	5.72492e+06	5.60944e+06	3.56095e+06
Com_87_pos	5-(tert-butyl)-2-methyl-N-(4-nitrophenyl)-3-furamide	C16 H18 N2 O4	324.105	1.658	325.112	Invalid mass	No results	No results	3.60143e+08	3.23188e+08	2.67406e+08	1.92915e+08	1.31456e+08	6.48415e+07	9.90719e+07	8.14152e+07	6.18277e+07	4.23619e+07	4.45525e+07	3.61368e+07	287774411	3.57512e+08	3.29096e+08	1.15397e+08	7.64121e+07	3.5914e+07	1.71264e+08	181745554	1.80035e+08	358091	409283	368763
Com_870_pos	Quercitrin	C21 H20 O11	448.1	10.582	449.107	Full match	No results	No results	1.69657e+07	1.61571e+07	1.44074e+07	659375	712536	737754	738132	729091	702759	755450	685843	753110	1.29815e+07	1.51424e+07	1.43432e+07	682317	643491	591922	1.5883e+07	1.0476e+07	1.34431e+07	721853	1.17709e+06	1.33047e+06
Com_876_pos	2-(2-thienyl)-4H-chromen-4-one	C13 H8 O2 S	228.024	2.666	229.032	Full match	No results	No results	652708	738504	781280	2.53184e+06	2.72583e+06	2.81294e+06	2.77567e+06	2.79652e+06	2.75105e+06	3.14534e+06	2.8574e+06	3.13372e+06	1.76517e+07	1.28065e+06	9.65547e+06	2.85347e+06	2.70933e+06	2.51155e+06	1.13885e+06	891465	1.03546e+06	570664	873031	627716
Com_882_pos	L-Cycloserine	C3 H6 N2 O2	102.043	3.825	103.05	No results	No results	Full match	1.66621e+07	1.31556e+07	8.88285e+06	1.88025e+06	2.147e+06	2.32956e+06	2.26699e+06	2.27667e+06	2.23235e+06	2.63906e+06	2.39696e+06	2.62981e+06	513994	1.991e+06	1.27755e+06	2.41935e+06	2.29875e+06	2.13264e+06	1.18703e+07	1.1072e+07	1.17005e+07	727337	788348	736071
Com_890_neg	Luteolin	C15 H10 O6	286.048	10.775	285.04	Full match	Full match	No results	8.13963e+06	8.05634e+06	7.50374e+06	2.36789e+06	2.29562e+06	2.13333e+06	946634	1.34375e+06	1.709e+06	1.2557e+06	1.44092e+06	950886	4.30942e+06	6.17279e+06	5.34593e+06	2.05878e+06	1.39328e+06	700187	5.62543e+06	5.03275e+06	5.43567e+06	752739	1.1106e+06	1.17415e+06
Com_890_pos	Panthenol	C9 H19 N O4	205.131	6.517	206.138	Full match	Full match	Full match	1.63998e+07	1.51733e+07	1.30629e+07	2.61998e+06	3.41128e+06	4.06881e+06	3.68889e+06	3.42302e+06	3.07597e+06	4.90986e+06	4.41981e+06	4.93231e+06	1.10163e+07	1.02413e+07	1.08414e+07	4.02332e+06	3.69058e+06	3.28476e+06	1.28778e+07	1.03657e+07	1.18542e+07	339056	501295	557499
Com_894_pos	Cuminaldehyde	C10 H12 O	148.089	10.207	149.096	Full match	No results	No results	6.30689e+06	5.11477e+06	3.6247e+06	1.22093e+06	1.10861e+06	952817	2.0672e+06	1.19544e+06	295333	2.08546e+06	1.89925e+06	2.07305e+06	3.63372e+06	7.219e+06	5.53489e+06	1.24263e+06	1.27706e+06	1.28619e+06	1.0243e+07	1.65827e+07	1.36811e+07	226688	395643	399196
Com_9_pos	2-Methoxyresorcinol	C7 H8 O3	140.047	8.946	141.054	Full match	No results	No results	3363043700	3.58871e+09	3605327113	7.98581e+08	7.6257e+08	6.96655e+08	657556217	6.7994e+08	6.86199e+08	5.95232e+08	5.33897e+08	5.99879e+08	3454137669	3321012191	3.45533e+09	6.31907e+08	6.71363e+08	6.97524e+08	3587538446	3334210491	3.53009e+09	885094	1.12033e+06	1.03196e+06
Com_90_neg	3-Hydroxybenzoic acid	C7 H6 O3	138.032	6.466	137.024	Full match	Full match	Full match	7.50936e+08	8.02441e+08	8.07203e+08	60613923	7.01411e+07	7.69176e+07	127904121	1.11324e+08	9.21044e+07	8.0992e+07	9.23284e+07	6.19421e+07	4.04496e+08	6.70833e+08	5.48418e+08	8.35338e+07	7.85956e+07	7.21009e+07	4.25066e+08	4.23175e+08	4.32603e+08	153211	212524	213329
Com_908_pos	Tiglic acid	C5 H8 O2	100.052	5.264	101.06	No results	No results	Full match	6.30358e+06	6.34776e+06	6.02216e+06	2.61909e+07	2.77213e+07	2.81645e+07	2.64109e+07	2.5635e+07	2.42512e+07	2.84249e+07	2.69347e+07	2.72079e+07	1.59204e+07	1.73212e+07	1.69532e+07	2.75123e+07	2.62361e+07	2.44404e+07	1.41094e+07	1.23926e+07	1.3516e+07	218756	214551	232918
Com_91_neg	Ethyl-β-D-glucuronide	C8 H14 O7	222.074	2.259	221.067	Full match	Full match	No results	1.15758e+08	1.29979e+08	1.36628e+08	5.15445e+08	5.30437e+08	5.24627e+08	2.19855e+08	3.04765e+08	3.82447e+08	2.87047e+08	3.23334e+08	2.23423e+08	1.04267e+08	9.46659e+07	1.01456e+08	4.74886e+08	3.10378e+08	1.39723e+08	1.08829e+08	1.1933e+08	1.16361e+08	159065	187638	165801
Com_919_pos	Biotin	C10 H16 N2 O3 S	244.084	9.224	245.092	Invalid mass	No results	No results	1.5548e+07	1.46788e+07	1.29546e+07	1.92384e+06	1.82136e+06	1.64747e+06	1.78219e+06	1.776e+06	1.72769e+06	1.74032e+06	1.71218e+06	1.60272e+06	418607	728097	584819	2.34362e+06	1.84024e+06	1.30041e+06	7.14225e+06	6271762	6.84115e+06	160171	251864	251432
Com_92_pos	Catechin gallate	C22 H18 O10	442.089	8.516	443.096	Full match	Full match	No results	4.23646e+08	3.80903e+08	3.15972e+08	6.33995e+07	8.10711e+07	9.55634e+07	5.89113e+07	7.3524e+07	8.6393e+07	6.51476e+07	6.80045e+07	5.60861e+07	4.03887e+08	3.45547e+08	3.82211e+08	7.03346e+07	5.89533e+07	4.64046e+07	2.63965e+08	2.55017e+08	2.64681e+08	89009.2	119698	131330
Com_921_neg	Panose	C18 H32 O16	564.19	1.515	563.182	No results	Invalid mass	No results	1.08623e+06	1.04521e+06	943315	8.40676e+06	6.41511e+06	4.17188e+06	9.26344e+06	1.25375e+07	1.55142e+07	9.24845e+06	1.1503e+07	6.11312e+06	650498	1.24182e+06	965083	7.90724e+06	9.05226e+06	1.0018e+07	894947	931571	931525	63956.7	97317.8	99232.2
Com_925_pos	Oleamide	C18 H35 N O	281.271	15.341	282.278	Full match	No results	No results	1.53994e+07	1.17147e+07	7.34748e+06	9.07332e+06	1.87059e+07	2.7605e+07	1.94063e+07	1.5921e+07	1.20581e+07	1.97924e+07	2.24281e+07	1.52718e+07	1.02132e+07	3.17893e+06	6.83e+06	1.94663e+07	2.41243e+07	2.83047e+07	1.01213e+07	9.62504e+06	1.00707e+07	168072	112831	101651
Com_927_pos	N-Desmethyltramadol	C15 H23 N O2	249.17	15.547	250.177	Invalid mass	No results	No results	1.53668e+07	9.94827e+06	3.95017e+06	2.23308e+07	3.03382e+07	3.71558e+07	3.39473e+07	4.05394e+07	4.61702e+07	2.93078e+07	2.74874e+07	2.8337e+07	3.70526e+06	3.46919e+06	3.65897e+06	2.3172e+07	3.06126e+07	3.7447e+07	3.57502e+06	2.98393e+06	3.34506e+06	7.94071e+06	1.21012e+07	7.88784e+06
Com_933_neg	3-O-Feruloylquinic acid	C17 H20 O9	368.112	7.127	367.105	No results	No results	Full match	3.01073e+06	3.96169e+06	4.68187e+06	1.17538e+06	1.3118e+06	1.39677e+06	1.45514e+06	1.38116e+06	1.27442e+06	704057	848877	492185	2.14533e+06	3.15914e+06	2.70528e+06	1.055e+06	897338	721912	2.2538e+06	2.56896e+06	2.45961e+06	7.31947e+07	8.98634e+07	5.99968e+07
Com_937_pos	N4-Acetylsulfamethoxazole	C12 H13 N3 O4 S	590.136	1.72	296.075	Invalid mass	No results	No results	1.40802e+06	1.20416e+06	930163	1.90014e+06	1.62811e+06	1.29223e+06	1.44108e+06	1.38209e+06	1.29033e+06	1.45845e+06	1.36152e+06	1.41648e+06	1.58608e+07	1.61076e+06	8.9105e+06	1.33466e+06	1.43472e+06	1.50636e+06	1.0959e+06	984512	1.06101e+06	1.43981e+07	2.04706e+07	1.53086e+07
Com_94_neg	o-Toluic Acid	C8 H8 O2	136.052	2.628	135.045	No results	No results	Full match	9.19554e+07	1.22851e+08	1.4659e+08	1.04531e+08	1.03152e+08	9.77283e+07	4.40701e+07	5.99978e+07	7.45027e+07	5.57364e+07	6.44744e+07	4.16901e+07	5.21442e+08	1.64392e+08	3.49775e+08	8.23723e+07	6.32803e+07	4.29352e+07	144680004	1.40855e+08	1.45623e+08	2.08365e+07	2.0915e+07	1.92605e+07
Com_96_pos	D-Gluconic acid	C6 H12 O7	196.058	1.376	197.065	No results	No results	Full match	2.90315e+07	2.64208e+07	2.2271e+07	3.36571e+08	3.27014e+08	3.04632e+08	3.59701e+08	3.19183e+08	2.71094e+08	7.5175e+08	6.44992e+08	7.86913e+08	4.94059e+07	5.10983e+07	5.12571e+07	4.54652e+08	1.5061e+09	2527732808	2.86839e+08	139075229	2.17216e+08	5.16837e+07	9.03978e+07	5.21424e+07
Com_962_neg	Apigenin	C15 H10 O5	270.053	11.335	269.045	Full match	No results	No results	6.39111e+06	6.63091e+06	6.48444e+06	1.88633e+06	1.83448e+06	1.71068e+06	764122	1.0114e+06	1.23469e+06	1.01901e+06	1.15913e+06	781831	2.1984e+06	4.28377e+06	3.3059e+06	1.5322e+06	1.1004e+06	646808	4.0081e+06	4.74227e+06	4.46269e+06	1.84153e+07	2.57896e+07	2.25774e+07
Com_969_neg	2-Hydroxy-1-(4-methoxyphenyl)propyl hexopyranoside	C16 H24 O8	344.147	9.339	343.14	Full match	No results	No results	6.15076e+06	6.65224e+06	6.76621e+06	2.06028e+06	2.05076e+06	1.96083e+06	940120	1.21901e+06	1.46899e+06	1.08928e+06	1.25433e+06	820486	3.21726e+06	3.70793e+06	3.53185e+06	1.78886e+06	1.34666e+06	877801	4.5428e+06	4.22142e+06	4.46975e+06	5.19703e+06	7.57291e+06	7.3054e+06
Com_97_neg	Homovanillic acid	C9 H10 O4	182.058	2.692	181.051	No results	No results	Full match	3.42712e+07	4.86056e+07	6.01086e+07	3.56745e+07	3.66788e+07	3.62448e+07	1.6081e+07	2.04763e+07	2.43859e+07	1.76593e+07	2.06039e+07	1.30328e+07	5.0601e+08	1.54037e+08	3.36624e+08	3.0228e+07	2.00587e+07	9.49224e+06	138397944	1.38131e+08	1.4103e+08	1.13122e+07	1.04312e+07	9.64572e+06
Com_971_neg	D-(+)-Tryptophan	C11 H12 N2 O2	204.09	5.098	203.082	Full match	Full match	Full match	6.58457e+06	7.15613e+06	7.31083e+06	1.40496e+06	1.43605e+06	1.41083e+06	582218	788549	976179	742104	846494	567038	368731	475422	430518	1.18582e+06	777338	353464	1.04068e+06	1.1365e+06	1.11036e+06	724907	1.17168e+06	1.22507e+06
Com_971_pos	N,N-Diethyldodecanamide	C16 H33 N O	255.256	15.889	256.263	Full match	No results	No results	14142284	1.16975e+07	8.57132e+06	1.88955e+06	1.87131e+06	1.77969e+06	1.7264e+06	1.53831e+06	1.31374e+06	2.38716e+06	2.32121e+06	2.22575e+06	1.91049e+06	6.94486e+06	4.51623e+06	2.43662e+06	2.16117e+06	1.84292e+06	1.35585e+07	1.39146e+07	1.40113e+07	9.01724e+06	1.00178e+07	4.71291e+06
Com_981_neg	Argininosuccinic acid	C10 H18 N4 O6	290.119	10.214	289.111	Invalid mass	No results	No results	7.24346e+06	7.25662e+06	6.84706e+06	1.55691e+06	1.49102e+06	1.36665e+06	637166	861323	1.06505e+06	783970	885131	608144	2.88263e+06	3.87688e+06	3.44735e+06	1.26874e+06	905038	523415	3.12464e+06	2.67204e+06	2.95631e+06	3.88413e+06	4.86168e+06	5.7387e+06
Com_997_neg	Phenylpropiolic acid	C9 H6 O2	146.036	8.86	145.029	No results	No results	Full match	5.6441e+06	6.45631e+06	6.89242e+06	1.68017e+06	1.66291e+06	1.58044e+06	1.03653e+06	1.13537e+06	1.20729e+06	908642	1.05535e+06	675393	2.92262e+06	4.0189e+06	3.54018e+06	1.50144e+06	1.24204e+06	958053	3.50359e+06	3.55686e+06	3.60083e+06	365846	621322	704085
Com_997_pos	2'-O-Methylguanosine	C11 H15 N5 O5	297.107	5.678	298.114	Full match	Full match	Full match	3.82997e+06	3.40198e+06	2.77583e+06	840949	908515	940453	960955	975879	967660	1.11704e+06	1.02381e+06	1.10388e+06	1.42389e+07	6.93025e+06	1.07963e+07	1.01822e+06	964459	891605	1.16728e+07	1.14259e+07	1.17803e+07	1.0099e+06	1.00296e+06	914818
	Sum								6.90989e+10	6.97628e+10	6.63629e+10	7.98359e+10	8.06102e+10	7.82233e+10	7.63019e+10	7.67494e+10	9.27327e+10	1.01494e+11	9.53397e+10	8.50214e+10	8.41695e+10	7.01387e+10	7.86972e+10	8.18755e+10	7.41566e+10	6.49693e+10	7.49063e+10	7.00573e+10	7.39314e+10	6.5794e+10	8.00933e+10	7.38017e+10
									Changes in total relative metabolites ions abundance throughout the 12 days fermentation
									0	2	4	6	8	10	12
									6.90989e+10	7.98359e+10	7.63019e+10	1.01494e+11	8.41695e+10	8.18755e+10	7.49063e+10
									6.97628e+10	8.06102e+10	7.67494e+10	9.53397e+10	7.01387e+10	7.41566e+10	7.00573e+10
									6.63629e+10	7.82233e+10	9.27327e+10	8.50214e+10	7.86972e+10	6.49693e+10	7.39314e+10
	Average								6.84082e+10	7.95565e+10	8.1928e+10	9.39516e+10	7.76684e+10	7.36671e+10	7.2965e+10
	Standard deviation								1.80212e+09	1.21774e+09	9.35981e+09	8.32346e+09	7.07177e+09	8.46369e+09	2.56489e+09

## Sheet: Vitamins
		Table S9 Relative vitamins abundance of kombucha samples throughout the 12 day fermentation
Day	0(1)	0(2)	0(3)	2(1)	2(2)	2(3)	4(1)	4(2)	4(3)	6(1)	6(2)	6(3)	8(1)	8(2)	8(3)	10(1)	10(2)	10(3)	12(1)	12(2)	12(3)	QC1	QC2	QC3
Riboflavin (B2)	4.55077e+06	4.53891e+06	4.26265e+06	665908	736034	777296	747338	749071	733040	852665	782357	841766	2.22285e+06	1.61765e+06	1.95865e+06	757528	732535	693036	1.48005e+06	2.15335e+06	1.85303e+06	1.44367e+07	2.2604e+07	1.82238e+07
Pantothenic acid (B5)	6.18044e+07	5.64965e+07	4.78976e+07	3.04636e+06	3.02045e+06	2.87609e+06	3.30845e+06	3.52706e+06	3.66202e+06	3.25389e+06	2.69713e+06	3.50075e+06	3.61506e+07	4.42767e+07	4.10179e+07	3.3441e+06	3.4452e+06	3.47807e+06	6.30733e+07	4.79287e+07	5.6611e+07	1.29853e+06	1.51084e+06	1.40771e+06
Biotin (B7)	1.5548e+07	1.46788e+07	1.29546e+07	1.92384e+06	1.82136e+06	1.64747e+06	1.78219e+06	1.776e+06	1.72769e+06	1.74032e+06	1.71218e+06	1.60272e+06	418607	728097	584819	2.34362e+06	1.84024e+06	1.30041e+06	7.14225e+06	6271762	6.84115e+06	160171	251864	251432
4-oxoretinol	1.65928e+06	1.86382e+06	1.95978e+06	3.63461e+06	3.86587e+06	3.94553e+06	4.39062e+06	4.25414e+06	4.01678e+06	4.44353e+06	4.14821e+06	4.31565e+06	2.31397e+07	2.27757e+07	2.34168e+07	4.30299e+06	4.10657e+06	3.82883e+06	2.08462e+07	2.67036e+07	2.42504e+07	3.24885e+08	216554310	3.43955e+08
	Changes in total relative riboflavin ion abundance throughout the 12 days fermentation
	0	2	4	6	8	10	12
	4.55077e+06	665908	747338	852665	2.22285e+06	757528	1.48005e+06								4-oxo-ROL is a natural, biologically active retinoid (Achkar et al., 1996)
	4.53891e+06	736034	749071	782357	1.61765e+06	732535	2.15335e+06								Achkar, C.C., Derguini, F., Blumberg, B., Langston, A., Levin, a.A., Speck, J., Evans, R.M., Bolado, J., Jr., Nakanishi, K., Buck, J. and Gudas, L.J. (1996). 4-oxoretinol, a new natural ligand and transactivator of the retinoic acid receptors. Proceedings of the National Academy of Sciences of the United States of America, 93(10), 4879-4884.
	4.26265e+06	777296	733040	841766	1.95865e+06	693036	1.85303e+06
Average	4.45077e+06	726413	743150	825596	1.93305e+06	727700	1.82881e+06
Standard deviation	163031	56314	8798.3	37840.4	303410	32516.5	337302
	Changes in total relative pantothenic acid ion abundance throughout the 12 days fermentation
	0	2	4	6	8	10	12
	6.18044e+07	3.04636e+06	3.30845e+06	3.25389e+06	3.61506e+07	3.3441e+06	6.30733e+07
	5.64965e+07	3.02045e+06	3.52706e+06	2.69713e+06	4.42767e+07	3.4452e+06	4.79287e+07
	4.78976e+07	2.87609e+06	3.66202e+06	3.50075e+06	4.10179e+07	3.47807e+06	5.6611e+07
Average	5.53995e+07	2.98096e+06	3.49918e+06	3.15059e+06	4.04817e+07	3.42246e+06	5.5871e+07
Standard deviation	7.01798e+06	91746.3	178422	411652	4.0895e+06	69818.3	7.59938e+06
	Changes in total relative biotin ion abundance throughout the 12 days fermentation
	0	2	4	6	8	10	12
	1.5548e+07	1.92384e+06	1.78219e+06	1.74032e+06	418607	2.34362e+06	7.14225e+06
	1.46788e+07	1.82136e+06	1.776e+06	1.71218e+06	728097	1.84024e+06	6271762
	1.29546e+07	1.64747e+06	1.72769e+06	1.60272e+06	584819	1.30041e+06	6.84115e+06
Average	1.43938e+07	1.79756e+06	1.76196e+06	1.68508e+06	577175	1.82809e+06	6.75172e+06
Standard deviation	1.31998e+06	139716	29840.7	72697.1	154887	521713	442081
	Changes in total relative 4-oxoretionol ion abundance throughout the 12 days fermentation
	0	2	4	6	8	10	12
	1.65928e+06	3.63461e+06	4.39062e+06	4.44353e+06	2.31397e+07	4.30299e+06	2.08462e+07
	1.86382e+06	3.86587e+06	4.25414e+06	4.14821e+06	2.27757e+07	4.10657e+06	2.67036e+07
	1.95978e+06	3.94553e+06	4.01678e+06	4.31565e+06	2.34168e+07	3.82883e+06	2.42504e+07
Average	1.82763e+06	3.81534e+06	4.22051e+06	4.30246e+06	2.31107e+07	4.07946e+06	2.39334e+07
Standard deviation	153484	161501	189177	148101	321555	238240	2.94152e+06

## Sheet: Table S6
Table S6 Total sugar compounds identified
Compound_ID	Name	0(1)	0(2)	0(3)	2(1)	2(2)	2(3)	4(1)	4(2)	4(3)	6(1)	6(2)	6(3)	8(1)	8(2)	8(3)	10(1)	10(2)	10(3)	12(1)	12(2)	12(3)	QC1	QC2	QC3
Com_2558_pos	Trehalose	2.75797e+06	2.44973e+06	1.99878e+06	908036	1.06413e+06	1.17849e+06	984686	984599	961162	1.15779e+06	1.02207e+06	1.18325e+06	2.64804e+06	2.34894e+06	2.54846e+06	978222	961706	926146	1.5307e+06	2.1425e+06	1.87333e+06	302048	472897	506633
Com_621_pos	Melezitose	3.1558e+06	2.75197e+06	2.18784e+06	4.17384e+07	3.63094e+07	2.94565e+07	3.55499e+07	3.04104e+07	2.45497e+07	2.58214e+07	1.65172e+07	3.26664e+07	2.60611e+06	2.49841e+06	2.60331e+06	3.8905e+07	2.97468e+07	1.99995e+07	1.71529e+06	1.59273e+06	1.68709e+06	7.93588e+07	4.62949e+07	5.21196e+07
Com_473_pos	D-(+)-Maltose	2.83855e+07	2.71184e+07	2.42715e+07	4.81731e+07	6.04601e+07	7.03761e+07	6.79066e+07	6.19954e+07	5.4614e+07	9.21239e+07	8.01971e+07	9.52771e+07	4.18827e+07	2.67262e+07	3.49905e+07	6.89212e+07	5.07806e+07	3.16344e+07	2.0519e+07	1.71472e+07	1.92098e+07	3.98886e+07	2.62171e+07	2.86859e+07
Com_1653_pos	D-Raffinose	2.15435e+06	1.94103e+06	1.61464e+06	1.26105e+07	1.10646e+07	9.08486e+06	1.05764e+07	1.00914e+07	9.367e+06	1.38103e+07	1.11678e+07	1.51376e+07	1.67818e+06	2.03772e+06	1.89511e+06	9.60679e+06	1.0527e+07	1.12389e+07	945767	905517	944155	1.74934e+07	1.97295e+07	2.38973e+07
Com_2093_pos	1-O-(3,4,5-Trimethoxybenzoyl)-beta-L-galactopyranose	3.94027e+06	3.59924e+06	3.04855e+06	576320	647971	694211	714726	709547	687540	766433	699458	760415	3.58136e+06	2.96089e+06	3.33655e+06	692509	651203	597002	3.28489e+06	3.21219e+06	3.31351e+06	804056	534788	526724
Com_1972_pos	Maltotetraose	459208	415092	346796	1.51104e+07	1.36212e+07	1.15978e+07	1.7735e+07	1.53497e+07	1.26005e+07	9.95594e+06	6.50751e+06	1.24562e+07	603583	438830	531630	1.45448e+07	1.20279e+07	9.27277e+06	232741	248628	245498	12207752	1.47976e+07	1.67325e+07
Com_127_neg	Sucrose	5.16312e+07	5.53676e+07	5.58787e+07	3.75979e+08	4.5807e+08	5.22198e+08	5.95047e+08	7.33143e+08	8.53853e+08	4.99233e+08	5.97333e+08	3.53587e+08	2.57757e+07	4.97973e+07	3.85422e+07	7.00168e+08	6.26438e+08	5.40303e+08	8.78931e+06	1.87001e+07	1.40196e+07	6.36332e+08	7.22359e+08	6.01094e+08
Com_188_neg	α,α-Trehalose	1.12464e+08	9.63135e+07	7.45524e+07	3.04658e+07	2.78e+07	2.40439e+07	3.26055e+07	3.2426e+07	3.14774e+07	1.90361e+07	2.33967e+07	1.28625e+07	1.52993e+08	7.66051e+07	1.17095e+08	3.11069e+07	2.8711e+07	2.57466e+07	7.60202e+07	1.13345e+08	9.65765e+07	2.84912e+07	3.49959e+07	3.36485e+07
Com_6_neg	D-(+)-Mannose	1399475590	1.45727e+09	1430184173	15478022825	1.69988e+10	17852960837	10003122668	1.36006e+10	16875489893	1.61837e+10	17627357224	13198728880	3.86238e+08	9.96017e+08	7.0495e+08	14761115222	1.02003e+10	5437577135	1.68699e+08	2.55003e+08	2.16088e+08	9624832421	12594057017	11915068972
Com_28_neg	D-Threose	1.94625e+08	1.98255e+08	1.90335e+08	5972765016	6.3266e+09	6432338842	3893221416	4.5009e+09	5001835456	6.26302e+09	7304248531	4625306213	5.8591e+07	1.76692e+08	1.19994e+08	7532668052	5.16077e+09	2686684299	1.46393e+07	2.60655e+07	2.07594e+07	2525837742	4325356847	4045739480
Com_74_neg	D-(+)-Glucose	4.06906e+07	3.47687e+07	2.68214e+07	4393390187	4.2901e+09	4018577317	3.96473e+08	5.30917e+08	6.52769e+08	2.32167e+08	2.48055e+08	1.94168e+08	2.24622e+07	1.28469e+07	1.80076e+07	6.47011e+08	3.89367e+08	1.24012e+08	4.02546e+06	3.12197e+06	3.64519e+06	3.24885e+08	216554310	3.43955e+08
Com_270_neg	α-Lactose	1.01136e+07	1.09763e+07	1.11996e+07	7.59926e+07	8.04578e+07	8.17678e+07	9.2546e+07	1.13842e+08	1.32438e+08	7.45278e+07	6.7777e+07	7.41808e+07	7.70251e+06	1.03748e+07	9.21944e+06	8.31626e+07	9.25518e+07	1.00108e+08	1.79678e+06	5.80662e+06	3.87773e+06	1.53135e+08	1.12655e+08	9.0158e+07
Com_921_neg	Panose	1.08623e+06	1.04521e+06	943315	8.40676e+06	6.41511e+06	4.17188e+06	9.26344e+06	1.25375e+07	1.55142e+07	9.24845e+06	1.1503e+07	6.11312e+06	650498	1.24182e+06	965083	7.90724e+06	9.05226e+06	1.0018e+07	894947	931571	931525	8.34667e+06	1.31875e+07	7.88659e+06
	Sum	1.85094e+09	1.89228e+09	1.82338e+09	2.64541e+10	2.83114e+10	2.90584e+10	1.51557e+10	1.96439e+10	2.36662e+10	2.34246e+10	2.59958e+10	1.86224e+10	7.07413e+08	1.36059e+09	1.05468e+09	2.38968e+10	1.66119e+10	8.99812e+09	3.03093e+08	4.48223e+08	3.83171e+08	1.34519e+10	1.81272e+10	1.716e+10
			Changes in total relative sugar compounds ion abundance throughout the 12 days fermentation
		0	2	4	6	8	10	12
		1.85094e+09	2.64541e+10	1.51557e+10	2.34246e+10	7.07413e+08	2.38968e+10	3.03093e+08
		1.89228e+09	2.83114e+10	1.96439e+10	2.59958e+10	1.36059e+09	1.66119e+10	4.48223e+08
		1.82338e+09	2.90584e+10	2.36662e+10	1.86224e+10	1.05468e+09	8.99812e+09	3.83171e+08
	Average	1.85553e+09	2.79413e+10	1.94886e+10	2.26809e+10	1.04089e+09	1.65023e+10	3.78163e+08
	Standard deviation	3.46756e+07	1.34102e+09	4.25733e+09	3.7425e+09	3.26805e+08	7.44994e+09	7.26948e+07

## Sheet: Table S7
			Table S7 Total organic acids identified
Compound_ID	Name	0(1)	0(2)	0(3)	2(1)	2(2)	2(3)	4(1)	4(2)	4(3)	6(1)	6(2)	6(3)	8(1)	8(2)	8(3)	10(1)	10(2)	10(3)	12(1)	12(2)	12(3)	QC1	QC2	QC3
Com_298_pos	Pantothenic acid	6.18044e+07	5.64965e+07	4.78976e+07	3.04636e+06	3.02045e+06	2.87609e+06	3.30845e+06	3.52706e+06	3.66202e+06	3.25389e+06	2.69713e+06	3.50075e+06	3.61506e+07	4.42767e+07	4.10179e+07	3.3441e+06	3.4452e+06	3.47807e+06	6.30733e+07	4.79287e+07	5.6611e+07	8.81501e+06	7.40932e+06	7.71883e+06
Com_581_pos	Nicotinic Acid	3.03584e+07	2.81641e+07	2.43292e+07	5.0538e+07	5.4327e+07	5.59855e+07	6.49732e+07	6.44946e+07	6.24865e+07	8.00841e+07	7.23985e+07	8.01426e+07	9.21498e+06	1.44496e+07	1.20689e+07	6.97492e+07	6.93576e+07	6.75926e+07	2.10237e+07	2.27146e+07	2.23066e+07	2.46202e+07	3.22335e+07	3.68347e+07
Com_1801_pos	4-Pyridoxic acid	5.18461e+06	4.64647e+06	3.83766e+06	4.10777e+06	4.18247e+06	4.09316e+06	3.7942e+06	4.09236e+06	4.29347e+06	4.75152e+06	4.21439e+06	4.83613e+06	828582	1.73743e+06	1.30867e+06	723084	2.13323e+06	3.50112e+06	3.45628e+06	2.92684e+06	3.25539e+06	2.34083e+06	2.65693e+06	1.9721e+06
Com_1037_neg	(+)-alpha-Lipoic acid	550249	481988	385651	3.57442e+06	3.77223e+06	3.82212e+06	1.34691e+06	1.7312e+06	2.07443e+06	1.50237e+06	1.53743e+06	1.32422e+06	4.26298e+06	825187	2.59497e+06	2.50343e+06	1.93078e+06	1.3199e+06	401833	588078	504855	1.44794e+06	1.6051e+06	1.12048e+06
Com_1068_pos	Chlorogenic acid	1.15885e+07	1.09368e+07	9.64804e+06	1.37866e+06	1.38799e+06	1.34288e+06	1.17418e+06	1.34322e+06	1.4804e+06	1.62771e+06	1.18982e+06	1.91057e+06	1.1725e+07	1.15476e+07	1.1869e+07	1.33248e+06	1.44047e+06	1.51992e+06	1.12846e+07	1.03485e+07	1.10329e+07	6.14177e+06	5.63886e+06	5.59581e+06
Com_8_neg	Gallic acid	1.64244e+07	1.37252e+07	1.02265e+07	5.92874e+06	6.04338e+06	5.92103e+06	6.90217e+06	6.43026e+06	5.80584e+06	3.98336e+06	4.8565e+06	2.73085e+06	1851377078	2.81044e+07	9.58536e+08	5.05922e+06	3.52481e+06	1.92061e+06	3085109864	3051290979	3.12956e+09	3.27707e+06	4.34777e+06	4.11973e+06
Com_90_neg	3-Hydroxybenzoic acid	7.50936e+08	8.02441e+08	8.07203e+08	60613923	7.01411e+07	7.69176e+07	127904121	1.11324e+08	9.21044e+07	8.0992e+07	9.23284e+07	6.19421e+07	4.04496e+08	6.70833e+08	5.48418e+08	8.35338e+07	7.85956e+07	7.21009e+07	4.25066e+08	4.23175e+08	4.32603e+08	1.25569e+08	1.11495e+08	7.45057e+07
Com_221_neg	2,3-Dihydroxybenzoic acid	1.62711e+08	1.70079e+08	1.67539e+08	1.43637e+07	1.28551e+07	1.08424e+07	5.41776e+06	7.31802e+06	9.04473e+06	7.20474e+06	8.37496e+06	5.34836e+06	5.93475e+07	1.16027e+08	8.9441e+07	1.19264e+07	9.95217e+06	7.78088e+06	7.51573e+07	7.25207e+07	7.53158e+07	3.62296e+06	6.08587e+06	5.69082e+06
Com_97_neg	Homovanillic acid	3.42712e+07	4.86056e+07	6.01086e+07	3.56745e+07	3.66788e+07	3.62448e+07	1.6081e+07	2.04763e+07	2.43859e+07	1.76593e+07	2.06039e+07	1.30328e+07	5.0601e+08	1.54037e+08	3.36624e+08	3.0228e+07	2.00587e+07	9.49224e+06	138397944	1.38131e+08	1.4103e+08	1.28894e+07	1.48191e+07	1.40117e+07
Com_34_pos	4-Acetamidobutanoic acid	8.09502e+07	7.28691e+07	6.05431e+07	4.78119e+07	5.03556e+07	5.09247e+07	6.16402e+07	6.35324e+07	6.39179e+07	6.3347e+07	5.854e+07	6.21209e+07	1235786944	216140084	7.40483e+08	6.21979e+07	5.20097e+07	4.07917e+07	396557174	3.53972e+08	3.8277e+08	1.40319e+08	1.11274e+08	9.90547e+07
Com_45_pos	Sorbic acid	4.99249e+07	5.09962e+07	4.90967e+07	1.45837e+08	1.57927e+08	1.63824e+08	1.63164e+08	1.65812e+08	1.64527e+08	1.78909e+08	1.66277e+08	1.74502e+08	2.05684e+08	9.57689e+08	5.93321e+08	195700342	1.76772e+08	1.54344e+08	4.473e+08	3.95303e+08	4.29728e+08	1.26648e+08	186936584	175555792
Com_129_pos	L-Pyroglutamic acid	2.15286e+08	2.2871e+08	2.28812e+08	3.03105e+07	3.1019e+07	3.0511e+07	3.34872e+07	5.22477e+07	6.97692e+07	4.7094e+07	4.90061e+07	4.06968e+07	2.18903e+07	2.75546e+07	2.52169e+07	3.03075e+07	2.7372e+07	2.38946e+07	1.10803e+08	9.77767e+07	1.06376e+08	6.71221e+07	4.50368e+07	5.64487e+07
Com_306_pos	(±)-Abscisic acid	7.86459e+07	7.35756e+07	6.42194e+07	7.99601e+06	7.14969e+06	6.02299e+06	7.46335e+06	6.95698e+06	6.28562e+06	7.66281e+06	6.72149e+06	7.87435e+06	6.43505e+07	6.80697e+07	6.75343e+07	5.97505e+06	6.95218e+06	7.79164e+06	6.76179e+07	6.14006e+07	6.57994e+07	2.26929e+07	1.36497e+07	1.49214e+07
Com_542_pos	Kynurenic acid	2.39942e+07	2.2958e+07	2.05845e+07	1.3177e+06	1.41165e+06	1.45025e+06	1.51811e+06	1.44428e+06	1.3362e+06	1.50567e+06	1.40356e+06	1.46438e+06	2.17733e+07	3.52592e+07	2.90866e+07	1.38178e+06	1.38332e+06	1.35747e+06	3.51862e+07	2.64137e+07	3.14159e+07	2.40379e+06	4.1553e+06	3.15912e+06
Com_798_pos	4-Coumaric acid	9.74729e+06	9.52723e+06	8.75219e+06	1.55834e+07	1.82007e+07	2.01042e+07	1.98343e+07	1.99867e+07	1.96651e+07	2.34271e+07	2.04206e+07	2.42023e+07	1.12812e+07	1.05062e+07	1.11115e+07	1.9665e+07	1.97954e+07	1.95338e+07	2.03554e+07	1.57291e+07	1.84031e+07	7.07372e+06	1.25187e+07	1.37101e+07
Com_2310_pos	2-(acetylamino)-3-(1H-indol-3-yl)propanoic acid	3.06403e+06	2.72263e+06	2.22263e+06	938230	997155	1.01698e+06	991466	975335	936073	1.05318e+06	965663	1.04039e+06	254920	693499	483694	954612	915046	857360	3.4751e+06	2.57151e+06	3.08377e+06	711727	613990	477900
Com_2402_pos	DL-2-(acetylamino)-3-phenylpropanoic acid	3.09369e+06	2.96241e+06	2.65855e+06	1.22487e+06	1.386e+06	1.49278e+06	1.06169e+06	1.14366e+06	1.19851e+06	1.82473e+06	1.78635e+06	1.68932e+06	972747	697558	851856	1.1224e+06	1.15278e+06	1.16033e+06	2.85536e+06	1.83627e+06	2.39273e+06	987409	916385	822119
Com_2549_pos	Folinic acid	2.78148e+06	2.57057e+06	2.20992e+06	654541	712755	743018	752487	743275	716437	851810	772374	850121	1.56203e+06	1.9158e+06	1.7737e+06	744198	706977	655755	1.94358e+06	1.44215e+06	1.72672e+06	205381	335101	363595
Com_619_pos	Indole-3-lactic acid	7.53453e+06	7.0499e+06	6.15459e+06	4.11802e+06	4.82198e+06	5.33684e+06	4.01632e+06	4.26562e+06	4.41376e+06	5.65673e+06	5.77498e+06	4.99974e+06	2.88738e+07	1.47902e+07	2.22686e+07	5.01239e+06	4.76575e+06	4.42474e+06	2.02747e+07	1.7529e+07	1.92799e+07	5.45918e+06	4.69706e+06	4.40135e+06
Com_1039_pos	Indole-3-acetic acid	1.65382e+06	1.61926e+06	1.49037e+06	1.20636e+06	1.26309e+06	1.27029e+06	1.26049e+06	1.28576e+06	1.28054e+06	1.74545e+06	1.35745e+06	1.96723e+06	13415807	4.78096e+06	9.28035e+06	1.35969e+06	1.7859e+06	2.17674e+06	2.03609e+06	2.23531e+06	2.17841e+06	2.92034e+06	2.08627e+06	1.93455e+06
Com_25_pos	Pipecolic acid	1296079625	1.16217e+09	960554701	1.19266e+08	1.08338e+08	9.31617e+07	7.86694e+07	8.44932e+07	8.83133e+07	8.17667e+07	7.68266e+07	7.89195e+07	9.12394e+08	1091959600	1.02222e+09	8.11685e+07	6.8356e+07	5.41899e+07	1042896400	9.80716e+08	1.03204e+09	4.09561e+08	2.56233e+08	2.48935e+08
Com_57_pos	Kojic acid	3.76543e+08	3.90839e+08	3.82368e+08	3520556946	4.2089e+09	4732179756	5417969306	5.29109e+09	5038732785	6.16011e+09	5572615294	6160923067	6.88758e+08	7.02874e+08	7.09732e+08	5497726451	5.36091e+09	5117941637	6.46003e+08	6.65526e+08	6.6888e+08	1446139411	2268253328	3074930208
Com_58_pos	Glutaric Acid	2.6298e+08	2.59683e+08	2.41258e+08	1281628290	1.39554e+09	1454723992	1536696432	1.49233e+09	1412577600	1.73439e+09	1569003978	1734592188	4.13078e+08	1.36311e+08	2.80188e+08	1510896355	1.67233e+09	1800647250	712677060	7.50014e+08	7.45972e+08	1798661997	1547586869	1509036469
Com_80_pos	Indole-3-acrylic acid	4.88526e+08	4.51542e+08	3.88255e+08	2.45671e+06	3.00776e+06	3.44087e+06	2.32521e+06	2.74258e+06	3.0949e+06	4.56719e+06	5.195e+06	3.5044e+06	9.72783e+06	1.37891e+07	1.19936e+07	2.74936e+06	3.0321e+06	3.25479e+06	4.88172e+07	2.0433e+07	3.53176e+07	1.33601e+07	8.17988e+06	9.28302e+06
Com_96_pos	D-Gluconic acid	2.90315e+07	2.64208e+07	2.2271e+07	3.36571e+08	3.27014e+08	3.04632e+08	3.59701e+08	3.19183e+08	2.71094e+08	7.5175e+08	6.44992e+08	7.86913e+08	4.94059e+07	5.10983e+07	5.12571e+07	4.54652e+08	1.5061e+09	2527732808	2.86839e+08	139075229	2.17216e+08	8.51731e+08	7.19595e+08	7.99265e+08
Com_152_pos	3-hydroxy-3-methylpentanedioic acid	1.13036e+08	1.24978e+08	129639845	3.88325e+08	3.76813e+08	3.50525e+08	2.9841e+08	2.78615e+08	2.52212e+08	2.26884e+08	2.08183e+08	2.23977e+08	1.68457e+08	2.04184e+08	1.90047e+08	1.97879e+08	1.86741e+08	1.71905e+08	1.75536e+08	2.11013e+08	1.9714e+08	2.23851e+08	3.9491e+08	3.88213e+08
Com_241_pos	2-Hydroxycinnamic acid	1.04647e+08	9.73704e+07	8.44223e+07	9.22668e+06	8.56312e+06	7.56375e+06	7.81026e+06	9.29084e+06	1.05511e+07	9.25396e+06	8.71607e+06	8.91051e+06	9.55604e+07	8.51974e+07	9.21865e+07	9.77935e+06	9.21204e+06	8.46231e+06	1.02663e+08	1.05008e+08	1.05913e+08	3.38866e+07	2.89772e+07	2.59085e+07
Com_257_pos	3-Amino-4-methylpentanoic acid	1.0491e+08	9.76974e+07	8.47937e+07	5.74678e+06	7.16638e+06	8.30495e+06	5.92587e+06	9.13369e+06	1.21249e+07	1.2506e+07	1.42179e+07	9.6031e+06	3.2509e+06	4.50744e+06	3.95675e+06	7.18539e+06	6.44605e+06	5.57907e+06	1.44104e+07	1.09553e+07	1.29365e+07	1.5634e+07	1.27415e+07	1.57903e+07
Com_258_pos	2-(carboxymethoxy)-4-methoxybenzoic acid	1.61077e+07	1.75795e+07	1.80272e+07	1.39556e+07	1.55431e+07	1.65211e+07	2.04533e+07	1.62455e+07	1.16524e+07	3.04121e+07	2.71088e+07	3.0819e+07	3.44049e+07	8.32861e+06	2.17941e+07	3.2055e+07	5.98745e+07	8.65084e+07	8.02877e+07	1.06929e+08	9.54805e+07	1.01227e+08	5.82421e+07	1.08242e+08
Com_264_pos	2-Hydroxyhippuric acid	6.12784e+07	5.66421e+07	4.87062e+07	3.42715e+06	2.64472e+06	1.75856e+06	2.6971e+06	2.07638e+06	1.40642e+06	2.29904e+06	2.24414e+06	2.13499e+06	6.4501e+07	6.6586e+07	6.68544e+07	6.62453e+06	7.71829e+06	8.65921e+06	4.01826e+07	6.44247e+07	5.33497e+07	6.3747e+07	3.89652e+07	4.76409e+07
Com_345_pos	Indole-3-butyric acid	486847	445491	378184	2.16461e+06	2.376e+06	2.49421e+06	2.59409e+06	2.55063e+06	2.44668e+06	2.48123e+06	2.26455e+06	2.46161e+06	7.07604e+07	2.47591e+06	3.73505e+07	2.14205e+06	2.04774e+06	1.91288e+06	313684	274796	300125	1.99642e+06	1.26822e+06	1.47803e+06
Com_351_pos	2,5-Furandicarboxylic acid	4.35415e+07	4.69087e+07	4.75434e+07	1.12922e+07	9.83196e+06	7.9862e+06	1.30067e+07	1.4112e+07	1.48825e+07	1.67329e+07	1.48288e+07	1.70434e+07	6.31219e+07	6.30275e+07	6.43362e+07	1.56386e+07	1.6254e+07	1.65476e+07	4.206e+07	6.73309e+07	5.57893e+07	2.11674e+07	2.61177e+07	3.03526e+07
Com_356_pos	2,3,4-Trihydroxybenzoic acid	5.40354e+07	5.08245e+07	4.46529e+07	4.31854e+06	7.44829e+06	1.0286e+07	4.63328e+06	4.40536e+06	4.07296e+06	7.12611e+06	9.12056e+06	4.45297e+06	4.58396e+07	6.21347e+07	5.50669e+07	9.03031e+06	8.14746e+06	7.10327e+06	6.29827e+07	6.49372e+07	6.52391e+07	1.39627e+07	1.32897e+07	1.38069e+07
Com_452_pos	Phenylglyoxylic acid	3.93525e+07	3.52762e+07	2.91451e+07	1.80505e+07	2.03267e+07	2.18058e+07	2.00961e+07	2.22602e+07	2.38963e+07	2.80681e+07	2.58131e+07	2.76499e+07	4.53585e+07	3.68559e+07	4.19294e+07	2.2325e+07	2.11992e+07	1.96537e+07	3.05571e+07	2.94199e+07	3.05882e+07	1.44367e+07	2.2604e+07	1.82238e+07
Com_463_pos	N-Acetyl-5-aminosalicylic acid	1.21588e+06	1.15034e+06	1.0178e+06	3.9323e+06	4.00126e+06	3.9133e+06	4.24974e+06	4.06904e+06	3.79184e+06	4.36307e+06	4.00507e+06	4.30554e+06	4.42232e+07	2.25867e+06	2.37058e+07	3.85166e+06	3.50938e+06	3.09762e+06	815325	935429	892885	1.97507e+06	1.85853e+06	2.16783e+06
Com_556_pos	Hydroxyglutaric acid	2.5341e+07	2.65563e+07	2.62247e+07	1.98636e+08	2.23213e+08	2.39037e+08	5.7726e+07	1.58912e+08	2.56328e+08	1.91955e+08	2.41229e+08	1.244e+08	3.0219e+07	2.67794e+07	2.90692e+07	2.6572e+08	2.59173e+08	2.47493e+08	1.81032e+07	2.63455e+07	2.26688e+07	8.16249e+07	5.94402e+07	1.07957e+08
Com_652_pos	4-acetyl-4-(ethoxycarbonyl)heptanedioic acid	2.76743e+06	2.6801e+06	2.43664e+06	1.50216e+06	1.54112e+06	1.51964e+06	2.15501e+06	1.84428e+06	1.4898e+06	2.62135e+06	2.37328e+06	2.61976e+06	1.77478e+07	1.3569e+07	1.59715e+07	2.60833e+06	2.43586e+06	2.21517e+06	2.69589e+07	2.32677e+07	2.56156e+07	2.1921e+06	2.43514e+06	2.98477e+06
Com_744_pos	2-(2-hydroxy-3-methylbutanamido)-4-methylpentanoic acid	2.17081e+07	1.96295e+07	1.64074e+07	1.16346e+06	1.47038e+06	1.71964e+06	1.35343e+06	1.33435e+06	1.28362e+06	1.58036e+06	1.41167e+06	1.59853e+06	1.61267e+07	1.45786e+07	1.56597e+07	1.36607e+06	1.31573e+06	1.23933e+06	1.51387e+07	1.3199e+07	1.44522e+07	2.74396e+06	3.24973e+06	3.53998e+06
Com_786_pos	5-Methoxysalicylic acid	1.9598e+07	1.67643e+07	1.2954e+07	2.40251e+06	2.67609e+06	2.84472e+06	3.0234e+06	3.42541e+06	3.74619e+06	3.62171e+06	3.76737e+06	3.13113e+06	8.16024e+06	1.32743e+07	1.09316e+07	3.32018e+06	2.91465e+06	2.45141e+06	9.44223e+06	8.85453e+06	9.33135e+06	3.45897e+06	1.828e+06	2.26109e+06
Com_865_pos	3-Hydroxy-3-methylbutanoic acid	7.26381e+06	7.29752e+06	6.90614e+06	2.62677e+07	2.98574e+07	3.22762e+07	3.05251e+07	2.98944e+07	2.85547e+07	3.27443e+07	3.08444e+07	3.15258e+07	1.69273e+07	1.86896e+07	1.81646e+07	3.15368e+07	2.99701e+07	2.781e+07	1.54948e+07	1.3551e+07	1.48134e+07	1.17864e+07	1.4496e+07	1.67154e+07
Com_908_pos	Tiglic acid	6.30358e+06	6.34776e+06	6.02216e+06	2.61909e+07	2.77213e+07	2.81645e+07	2.64109e+07	2.5635e+07	2.42512e+07	2.84249e+07	2.69347e+07	2.72079e+07	1.59204e+07	1.73212e+07	1.69532e+07	2.75123e+07	2.62361e+07	2.44404e+07	1.41094e+07	1.23926e+07	1.3516e+07	9.97819e+06	1.26195e+07	1.4479e+07
Com_1024_pos	(11E,15Z)-9,10,13-trihydroxyoctadeca-11,15-dienoic acid	1.30919e+07	1.15106e+07	9.25876e+06	3.12149e+06	3.22823e+06	3.20836e+06	3.19738e+06	3.08529e+06	2.90003e+06	3.20408e+06	2.91145e+06	3.19156e+06	8.84039e+06	8.38421e+06	8.78455e+06	2.79795e+06	2.67767e+06	2.50436e+06	13006955	1.23798e+07	1.29472e+07	3.91951e+06	2.95277e+06	2.5071e+06
Com_1103_pos	12-Oxo phytodienoic acid	1.05741e+07	9.22966e+06	7.34763e+06	1.6579e+06	1.71459e+06	1.70404e+06	1.69821e+06	1.63867e+06	1.54028e+06	1.70177e+06	1.54634e+06	1.69512e+06	6.80358e+06	6.26362e+06	6.66427e+06	1.48606e+06	1.42218e+06	1.33013e+06	1.03824e+07	1.07717e+07	1.07886e+07	3.60015e+06	2.47624e+06	2.03086e+06
Com_1149_pos	4-oxo-5-phenylpentanoic acid	1.09396e+07	9.97476e+06	8.42889e+06	1.02724e+06	1.08636e+06	1.10287e+06	808232	903441	977224	1.04862e+06	1.13501e+06	862361	3.79105e+06	5.23394e+06	4.60274e+06	1.15962e+06	1.05389e+06	927293	4.39828e+06	3.95541e+06	4.26038e+06	1.59347e+06	1.43918e+06	1.36025e+06
Com_1163_pos	2-acetamido-3-(4-methoxyphenyl)propanoic acid	1.07002e+07	1.01765e+07	9.06001e+06	741119	735775	701578	1.01938e+06	858888	678032	918161	922965	825913	1.00198e+07	9.98683e+06	1.02034e+07	683430	842116	984127	1.03815e+07	9.97979e+06	1.03842e+07	2.55958e+06	1.51842e+06	1.62873e+06
Com_1210_pos	N-Acetyl-aspartic acid	638991	618953	562859	4.86349e+06	4.73385e+06	4.41857e+06	5.17914e+06	4.72932e+06	4.16735e+06	5.41096e+06	4.24157e+06	6.06501e+06	214991	508625	369044	4.04937e+06	5.29183e+06	6.4295e+06	710420	594589	665554	2.8971e+07	3.18117e+07	3.32188e+07
Com_1254_pos	10-Undecenoic acid	8.34014e+06	7.79217e+06	6.79029e+06	2.6455e+06	3.02484e+06	3.28557e+06	3.5458e+06	3.47848e+06	3.32866e+06	3.84543e+06	3.16769e+06	4.15694e+06	8.83173e+06	8.77477e+06	8.97931e+06	3.82519e+06	3.48934e+06	3.0844e+06	9.47302e+06	7.84441e+06	8.83189e+06	1.62357e+06	1.78356e+06	1.72163e+06
Com_1305_pos	trans-2-Methyl-2-pentenoic Acid	2.04941e+06	1.98689e+06	1.80863e+06	6.09894e+06	6.51806e+06	6.68157e+06	7.61506e+06	7.77505e+06	7.75065e+06	9.09309e+06	6.77682e+06	1.05434e+07	8.14759e+06	4.22144e+06	6.30821e+06	7.66405e+06	8.71459e+06	9.59257e+06	9.48745e+06	8.1024e+06	8.97083e+06	4.17931e+06	4.15214e+06	4.16489e+06
Com_1335_pos	Jasmonic acid	8.7321e+06	8.19179e+06	7.17429e+06	2.01467e+06	2.10775e+06	2.11818e+06	1.85764e+06	1.76802e+06	1.63646e+06	2.6662e+06	2.11775e+06	2.96073e+06	7.15568e+06	6.16356e+06	6.79282e+06	2.70434e+06	2.25892e+06	1.76877e+06	6.91546e+06	6.17946e+06	6.67841e+06	3.04713e+06	2.49317e+06	1.80586e+06
Com_1353_pos	Traumatic acid	8.55094e+06	8.03533e+06	7.05165e+06	1.89255e+06	2.08173e+06	2.18928e+06	2.05042e+06	2.03333e+06	1.96802e+06	2.62216e+06	2.23147e+06	2.76312e+06	6.8699e+06	6.49091e+06	6.81401e+06	2.66344e+06	2.39615e+06	2.08142e+06	7.2767e+06	6.37897e+06	6.96439e+06	3.07872e+06	2.15805e+06	2.01049e+06
Com_1514_pos	10-Hydroxydecanoic acid	6.97849e+06	6.52358e+06	5.68866e+06	2.87542e+06	3.09194e+06	3.18721e+06	3.05685e+06	3.3037e+06	3.47221e+06	3.79942e+06	3.57894e+06	3.65806e+06	5.94941e+06	5.5803e+06	5.88015e+06	3.43135e+06	3.49619e+06	3.49179e+06	5.5101e+06	4.77639e+06	5.24611e+06	2.86565e+06	2.92631e+06	2.74398e+06
Com_1568_pos	4,5-Dicaffeoylquinic acid	4.84377e+06	5.20475e+06	5.26255e+06	1.29472e+06	1.4228e+06	1.49509e+06	1.53553e+06	1.56077e+06	1.54898e+06	1.65347e+06	1.49771e+06	1.65176e+06	5.61208e+06	5.56006e+06	5.69779e+06	1.51251e+06	1.44202e+06	1.34299e+06	4.41256e+06	5.09774e+06	4.85025e+06	977735	688333	1021770
Com_1580_pos	4-oxododecanedioic acid	6.59328e+06	6.09343e+06	5.23862e+06	2.47106e+06	2.69894e+06	2.82097e+06	3047974	2.96535e+06	2.81239e+06	3.02342e+06	2.80566e+06	2.95324e+06	1.10556e+06	1.45727e+06	1.30704e+06	2.69072e+06	2.54626e+06	2.35138e+06	998693	1.00271e+06	1.02071e+06	976080	1.24922e+06	1.80474e+06
Com_1581_pos	8-Aminooctanoic acid	3.78505e+06	3.60725e+06	3.21932e+06	709681	717865	697898	699209	687541	659568	760742	705779	743254	3.87087e+06	4.87487e+06	4.46033e+06	718891	670452	608736	6.95023e+06	6.40607e+06	6.81171e+06	781196	1.1234e+06	765074
Com_1617_pos	1,3,7-Trimethyluric acid	5.84566e+06	5.3205e+06	4.48541e+06	606266	1.12929e+06	1.60803e+06	725526	1.05083e+06	1.35122e+06	1.47279e+06	1.34296e+06	1.46235e+06	5.66981e+06	6.23447e+06	6.07118e+06	1.97033e+06	1.76287e+06	1.52051e+06	1.78579e+06	6.35132e+06	4.14993e+06	1.66521e+06	1.57511e+06	2.34681e+06
Com_1632_pos	4-Phenylbutyric acid	5.97963e+06	5.88052e+06	5.43885e+06	1.69022e+06	2.03756e+06	2.30499e+06	2.28308e+06	2.21302e+06	2.09048e+06	2.06842e+06	1.8965e+06	2.04335e+06	4.54868e+06	4.60639e+06	4.66909e+06	1.63323e+06	1.56047e+06	1.4568e+06	3.99439e+06	3.27781e+06	3.70882e+06	1.50174e+06	1.60936e+06	1.41988e+06
Com_1733_pos	3-Methoxycinnamic acid	5.60976e+06	5.15971e+06	4.4091e+06	3.64924e+06	3.57926e+06	3.36892e+06	4.14659e+06	4.46632e+06	4.68013e+06	5.30001e+06	4.80337e+06	5.29189e+06	4.04444e+06	4.23436e+06	4.22219e+06	4.6692e+06	4.43975e+06	4.12239e+06	4.14744e+06	4.13114e+06	4.22208e+06	1.91429e+06	2.77816e+06	3.25003e+06
Com_1737_pos	Xanthurenic acid	5.30032e+06	4.58519e+06	3.60297e+06	1.26166e+06	1.4026e+06	1.48854e+06	1.54565e+06	1.52543e+06	1.46904e+06	1.67454e+06	1.56843e+06	1.62116e+06	3.90675e+06	6.10698e+06	5.107e+06	1.51166e+06	1.44326e+06	1.34627e+06	4.67056e+06	4.97251e+06	4.91796e+06	591706	683332	1.01412e+06
Com_1739_pos	3-hydroxy-2-octylpentanedioic acid	5.57342e+06	4.15811e+06	2.50057e+06	3.40029e+06	3.55538e+06	3.57105e+06	3.75117e+06	3.57167e+06	3.30747e+06	3.57162e+06	3.17956e+06	3.62352e+06	1.25085e+06	1.81474e+06	1.56345e+06	3.13113e+06	2.96969e+06	2.74945e+06	2.07427e+06	1.6031e+06	1.87545e+06	1.31841e+06	1.44975e+06	1.41064e+06
Com_1901_pos	2-Aminopimelic acid	665797	476087	258643	6.80765e+06	6.66286e+06	6.25678e+06	6.79396e+06	6.21291e+06	5.48453e+06	4.82669e+06	4.03444e+06	5.15926e+06	111630	158606	137821	2.67466e+06	3.36221e+06	3.98317e+06	507964	267199	395333	1.33867e+07	1.42631e+07	1.59474e+07
Com_2132_pos	Palmitoleic Acid	1.12022e+06	1.05649e+06	931215	894479	901683	873526	1.00278e+06	967023	908336	1.17381e+06	1.07644e+06	1.15939e+06	2.85669e+06	3.3477e+06	3.16424e+06	894667	833455	755738	3.22293e+06	3.33877e+06	3.34646e+06	1.01233e+06	647766	800307
Com_2215_pos	4-(2,3-dihydro-1,4-benzodioxin-6-yl)butanoic acid	2.59592e+06	2.61183e+06	2.4756e+06	7.18653e+06	8.20136e+06	8.89457e+06	9.08344e+06	9.245e+06	9.18732e+06	1.03428e+07	7.36887e+06	1.23318e+07	2.8948e+06	2.93697e+06	2.9742e+06	2.65499e+06	7.81712e+06	1.28245e+07	3.75921e+06	2.70453e+06	3.29651e+06	4.27119e+06	4.93406e+06	5.793e+06
Com_2297_pos	Capric acid	1.6489e+06	1.66237e+06	1.579e+06	1.51942e+06	1.50232e+06	1.4263e+06	1.47897e+06	1.33735e+06	1.16401e+06	1.62152e+06	1.68541e+06	1.4032e+06	1.28454e+06	2.52716e+06	1.94397e+06	1.86065e+06	1.76688e+06	1.63811e+06	3.50669e+06	2.52549e+06	3.07641e+06	837144	821878	890231
Com_2309_pos	(R)-3-Hydroxy myristic acid	3.29417e+06	1.95246e+06	497024	474326	547892	599971	741789	663721	569913	687733	575725	734242	584050	267217	434146	726554	621225	503595	572075	409448	500577	321739	285159	269866
Com_2377_pos	3-(3,4,5-trimethoxyphenyl)propanoic acid	916647	1.47726e+06	1.95182e+06	581523	623611	641243	622157	626153	615299	708398	666531	682798	3.31472e+06	2.39842e+06	2.9137e+06	591254	573700	544785	2.53041e+06	2.75979e+06	2.698e+06	665918	568491	677711
Com_2446_pos	5-Phenylvaleric Acid	199504	949725	1.64462e+06	1.27586e+06	1.22728e+06	1.13057e+06	1.27038e+06	1.36351e+06	1.4243e+06	1.23597e+06	1.18235e+06	1.17189e+06	481431	3.27255e+06	1.91453e+06	876901	921040	946942	757686	1.05249e+06	923189	398192	646816	740810
Com_2567_pos	N-Acetyl-L-glutamic acid	2.7442e+06	2.51514e+06	2.13956e+06	5.16368e+06	4.76848e+06	4.18629e+06	3.84451e+06	3.90585e+06	3.87457e+06	4.71224e+06	3.99179e+06	4.98391e+06	590331	1.88917e+06	1.26455e+06	2.8847e+06	3.37733e+06	3.80307e+06	1.97285e+06	1.68792e+06	1.86699e+06	1.61936e+06	2.25001e+06	2.37544e+06
Com_2784_pos	2-[(carboxymethyl)(methyl)amino]-5-methoxybenzoic acid	1.27574e+06	1.04391e+06	751261	1.1246e+06	1.20501e+06	1.23817e+06	1.31111e+06	1.35496e+06	1.36667e+06	1.46833e+06	1.3348e+06	1.46203e+06	502592	1.72287e+06	1.13499e+06	1.33215e+06	1.24937e+06	1.14185e+06	1.58996e+06	1.36364e+06	1.50634e+06	373183	560262	658169
Com_2883_pos	4-(beta-D-Glucopyranosyloxy)-2-methylenebutanoic acid	1.98467e+06	1.7472e+06	1.40796e+06	1.05846e+06	1.14898e+06	1.19444e+06	1.25972e+06	1.23137e+06	1.17381e+06	1.35857e+06	1.27702e+06	1.31074e+06	1.90908e+06	1.99104e+06	1.98906e+06	1.23788e+06	1.19279e+06	1.12408e+06	1.92708e+06	1.86768e+06	1.93533e+06	360476	546256	610919
Com_2949_pos	P-Aminohippuric Acid	526233	801273	1.02964e+06	835815	940413	1.00813e+06	959257	953836	925794	1.09419e+06	994337	1.08984e+06	1.74918e+06	1.84484e+06	1.83295e+06	1.01365e+06	991559	949829	2.148e+06	398191	1.29855e+06	315228	425882	490389
Com_3010_pos	Undecanedioic acid	780636	757223	689699	2.03895e+06	2.14597e+06	2.16883e+06	2.72573e+06	2.43548e+06	2.08747e+06	2.3426e+06	2.10774e+06	2.35435e+06	1.21205e+06	1.39173e+06	1.32793e+06	2.19778e+06	2.1755e+06	2.11015e+06	2.05518e+06	1.81803e+06	1.97534e+06	893330	973185	921702
Com_3119_pos	Tetradecanedioic acid	780851	719255	615761	1.31286e+06	1.36882e+06	1.3711e+06	1.56572e+06	1.50394e+06	1.40649e+06	1.43183e+06	1.24667e+06	1.48062e+06	1.33429e+06	1.57703e+06	1.48477e+06	1.39453e+06	1.25731e+06	1.09519e+06	1.88466e+06	1.83087e+06	1.89492e+06	1.02506e+06	662422	819414
Com_3188_pos	4-hydroxy-3-(3-methylbut-2-en-1-yl)benzoic acid	229702	293590	340374	439744	428742	400927	411104	454067	486262	441346	405825	434834	600800	241425	429535	393963	379977	358466	214934	202995	213144	137087	181292	205787
Com_3625_pos	(2R)-2-[(2R,5S)-5-[(2S)-2-hydroxybutyl]oxolan-2-yl]propanoic acid	1.24515e+06	1.19183e+06	1.06907e+06	1.51007e+06	1.27206e+06	984157	1.12973e+06	1.1052e+06	1.05446e+06	1.06866e+06	994215	1.04134e+06	860543	752651	822729	1.25167e+06	1.06751e+06	862208	803628	597822	714740	551154	486054	516248
Com_3693_pos	Nonadecanoic acid	1.18161e+06	701367	180272	486317	519363	532042	544571	547386	537219	607574	557367	599916	348786	380013	371687	504595	469134	424384	704807	161004	441563	227664	220247	233324
Com_3811_pos	3-(4-hydroxy-3-methoxyphenyl)propanoic acid	552013	584229	582412	1.3546e+06	1.36154e+06	1.31509e+06	1.52615e+06	1.76007e+06	1.95225e+06	1.62484e+06	1.45319e+06	1.64175e+06	809808	779852	810726	1.34317e+06	1.2723e+06	1.17625e+06	766840	1.1022e+06	953211	433497	579924	721905
Com_3917_pos	Oleanolic acid	403675	378913	332078	595749	650753	680238	655412	649752	628682	705084	642444	700572	279137	397160	344912	589318	578029	555293	700061	213290	465809	341242	297835	362979
Com_4183_pos	Linolelaidic Acid (C18:2N6T)	105830	103019	94207.6	633318	785461	906802	704779	656784	593214	659570	669286	587037	119182	120410	122192	580409	572311	552880	844507	447400	658872	388136	320531	377599
Com_4434_pos	4-morpholinobenzoic acid	578778	591351	569476	795301	814116	801005	907924	868539	808557	882144	816885	863390	444060	610747	537952	863078	818672	758055	529122	541793	546166	296466	376241	410471
Com_4464_pos	(S)-2-Hydroxybutanoicacid	640377	565632	457938	1.33172e+06	1.24986e+06	1.11899e+06	981780	1.20856e+06	1.40668e+06	1.26409e+06	1.01198e+06	1.39582e+06	325727	511736	427106	974065	1.1512e+06	1.30554e+06	384495	403706	401982	392227	569252	624079
Com_4927_pos	5-Hydroxyindole-2-carboxylic acid	415541	358776	281112	835492	965967	1.05856e+06	833699	1.08464e+06	1.30987e+06	975847	883932	974824	233851	363217	304505	925923	846377	750071	334173	264659	305405	296579	406544	433458
Com_175_pos	D-threo-Isocitric acid	1.74499e+08	1.52187e+08	1.2101e+08	1.40629e+07	1.51563e+07	1.56554e+07	1.72886e+07	1.57736e+07	1.38844e+07	1.57352e+07	1.4932e+07	1.50398e+07	180183747	1.18083e+08	1.52116e+08	1.6604e+07	1.65842e+07	1.6236e+07	1.76283e+08	9.33515e+07	1.37514e+08	140333963	8.79521e+07	1.00972e+08
Com_300_pos	Lactobionic acid	5.33644e+06	5.14835e+06	4.66035e+06	3.55722e+07	3.68702e+07	3.67223e+07	3.65041e+07	3.39742e+07	3.06385e+07	7.3434e+07	5.35748e+07	8.62994e+07	8.70679e+06	7.84871e+06	8.44331e+06	5.08171e+07	2.10096e+08	365214152	2.86225e+07	2.3459e+07	2.65616e+07	1.55492e+08	1.10383e+08	9.33176e+07
Com_320_pos	alpha-Ketoglutaric acid	4.10023e+07	3.93554e+07	3.5416e+07	5.2982e+07	6.18842e+07	6.83596e+07	6.49313e+07	6.51412e+07	6.38063e+07	7.49795e+07	7.26257e+07	7.01923e+07	7.92716e+07	5.56847e+07	6.88277e+07	6.95085e+07	6.26476e+07	5.45461e+07	6.70482e+07	7.05995e+07	7.02003e+07	4.12072e+07	5.91286e+07	5.82958e+07
Com_1432_pos	Octanedioic acid	2.22796e+06	2.59916e+06	2.81894e+06	1.2042e+07	1.27366e+07	1.29317e+07	1.29886e+07	1.25914e+07	1.18956e+07	1.44759e+07	1.47417e+07	1.28314e+07	5.31935e+06	8.42308e+06	7.00864e+06	1.17842e+07	1.24371e+07	1.28437e+07	5.14743e+06	4.379e+06	4.85848e+06	3.19734e+06	6.13925e+06	6.23292e+06
Com_5284_pos	5-Hydroxyindole-3-acetic acid	209042	225928	229653	652422	800653	917485	833098	932994	1.01076e+06	1.01798e+06	997328	941679	285700	219044	257420	827822	867906	890804	277370	154341	220172	232694	360395	410262
Com_2_neg	Gluconic acid	10482464246	1.12592e+10	11380049710	4532297476	3.49201e+09	2314788521	18215670569	1.14795e+10	4470994886	1.26953e+10	2973402208	21208086128	26104154250	14460164528	2.06878e+10	4348177139	8.814e+09	13105283246	12804586634	7480238924	1.03453e+10	5726682631	9264857159	6744482008
Com_4_neg	Succinic acid	1.72229e+08	1.92852e+08	2.0224e+08	4.01047e+08	3.93725e+08	3.70963e+08	1.84275e+08	2.3883e+08	2.87721e+08	2.47352e+08	2.79162e+08	1.91986e+08	6076520957	3.10368e+08	3.25731e+09	5.02106e+08	3.30456e+08	1.52261e+08	9549974133	11145177785	1.05545e+10	1.60127e+08	226238875	3.11232e+08
Com_17_neg	2-Isopropylmalic acid	8.11781e+08	9.76347e+08	1084037803	4.07643e+07	4.34508e+07	4.44334e+07	2.18446e+07	2.66725e+07	3.08678e+07	2.54649e+07	2.97164e+07	1.87883e+07	1147080147	1164285737	1.1788e+09	3.70029e+07	3.13181e+07	2.50131e+07	2180467359	1356674228	1.80394e+09	2.5628e+07	2.14016e+07	2.08756e+07
Com_29_neg	DL-Malic acid	1221753126	1.31839e+09	1338230053	265038023	3.17923e+08	3.58341e+08	8.25144e+08	7.9456e+08	745132685	6.63654e+08	773486884	4.90616e+08	1542771455	1325348795	1.46274e+09	6.05276e+08	5.05874e+08	3.96456e+08	305970847	3.39362e+08	3.2912e+08	8.3552e+08	9.16828e+08	6.72558e+08
Com_30_neg	2-Hydroxyvaleric acid	6.54415e+08	7.00402e+08	7.0559e+08	2.1478e+07	2.32946e+07	2.41977e+07	2.34247e+07	2.46961e+07	2.53818e+07	1.66595e+07	1.9381e+07	1.23513e+07	1536811038	1762177346	1.68248e+09	3.04084e+07	1.67586e+08	3.01444e+08	1307483385	1261007547	1.30993e+09	2.86902e+07	3.34731e+07	3.06936e+07
Com_36_neg	Itaconic acid	4.29161e+07	4.47863e+07	4.40476e+07	6.42455e+08	7.51059e+08	8.3021e+08	1364126541	1.2689e+09	1143590150	1.03259e+09	1034146293	9.32698e+08	2.71355e+07	7.67002e+07	5.29562e+07	1399380720	1.91611e+09	2394889754	2.42521e+07	4.21642e+07	3.38723e+07	1977371261	2296402907	1365271562
Com_40_neg	2-Hydroxycaproic acid	3.05301e+08	3.19894e+08	3.15853e+08	2.79482e+07	3.34515e+07	3.7643e+07	100980504	8.11284e+07	5.93522e+07	4.82497e+07	5.12042e+07	4.06999e+07	7.8124e+08	8.01298e+08	8.07094e+08	4.55437e+07	6.72091e+07	8.75436e+07	1080503091	1238611992	1.18275e+09	1.24571e+08	113240528	6.94382e+07
Com_43_neg	β-D-Glucopyranuronic acid	1456653210	1.61497e+09	1679216635	2298861866	2.44432e+09	2493931600	7.85552e+08	9.08539e+08	1009980149	1.87623e+08	2.12437e+08	1.4494e+08	1225760527	1197808212	1.23602e+09	2647325883	1.62166e+09	5.63878e+08	670404270	7.16042e+08	7.07088e+08	7.37473e+08	6.21586e+08	6.80454e+08
Com_59_neg	Galacturonic acid	7.42014e+08	7.71023e+08	7.55118e+08	8.61568e+08	6.34039e+08	3.81647e+08	9.07076e+08	9.59398e+08	9.88967e+08	7.97145e+08	7.781e+08	7.4027e+08	4.01454e+08	4.9613e+08	4.57768e+08	4.43499e+08	8.92026e+08	1322889930	3.12888e+08	4.21491e+08	3.74534e+08	1098430089	1322463583	9.35352e+08
Com_100_neg	D-(-)-Quinic acid	4.89684e+08	6.25333e+08	7.24556e+08	6.71623e+08	6.35895e+08	5.75231e+08	4.84811e+08	4.75585e+08	4.5508e+08	4.73017e+08	545708432	3.55276e+08	2.85404e+08	5.38757e+08	4.20322e+08	5.85906e+08	4.34712e+08	2.74909e+08	1.73226e+08	2.24084e+08	2.02628e+08	4.90646e+08	617177603	4.28915e+08
Com_111_neg	Citric acid	2.30896e+08	2.57136e+08	2.68397e+08	4.32699e+07	6.33106e+07	8.08685e+07	2.96287e+08	2.49464e+08	1.96724e+08	1.47239e+08	1.57003e+08	123452355	3.64452e+08	2.96774e+08	3.37225e+08	1.52158e+08	1.33821e+08	112833868	1.16497e+08	134138029	1.27824e+08	2.93053e+08	3.40936e+08	3.06439e+08
Com_141_neg	Adipic acid	3.1304e+08	3.37374e+08	3.42055e+08	3.79184e+07	3.69593e+07	3.45508e+07	1.57557e+07	1.94491e+07	2.26812e+07	1.94567e+07	2.052e+07	1.65403e+07	2.41294e+08	2.63383e+08	2.57385e+08	3.11471e+07	3.07347e+07	2.97136e+07	1.81269e+08	1.78679e+08	1.83573e+08	1.19941e+07	1.5351e+07	1.57667e+07
Com_150_neg	D-α-Hydroxyglutaric acid	1.44625e+08	1.52578e+08	1.51642e+08	2.01397e+08	2.11039e+08	2.12404e+08	2.53449e+08	2.62219e+08	2.64771e+08	2.46375e+08	2.77554e+08	1.91732e+08	1.09905e+08	2.3495e+08	1.75876e+08	3.6682e+08	2.80362e+08	1.88352e+08	7.15032e+07	7.87378e+07	7.66229e+07	2.00951e+08	3.02874e+08	2.29378e+08
Com_153_neg	δ-Gluconic acid δ-lactone	3.66614e+07	3.85677e+07	3.82274e+07	2.27466e+08	2.64956e+08	2.92054e+08	1.1599e+08	1.61468e+08	2.03117e+08	1.99487e+08	2.22655e+08	1.5732e+08	1.21013e+07	2.12588e+07	1.70136e+07	3.65381e+08	3.80059e+08	3.87212e+08	1.49698e+07	1.62061e+07	1.58997e+07	172652314	1.84886e+08	2.04148e+08
Com_168_neg	Malonic acid	1.90522e+08	2.06946e+08	2.11316e+08	3.76798e+07	3.46173e+07	3.01974e+07	3.24034e+07	3.24332e+07	3.16939e+07	3.04721e+07	3.72473e+07	2.07948e+07	137228841	1.66395e+08	1.54848e+08	3.16098e+07	5.05697e+07	6.85283e+07	1.35374e+08	122763079	1.3165e+08	5.92226e+07	4.20451e+07	4.26199e+07
Com_175_neg	Phenylpyruvic acid	3.61257e+07	3.84509e+07	3.85362e+07	8.49355e+06	8.54669e+06	8.26467e+06	5.13167e+06	6.77455e+06	8.25678e+06	5.13788e+06	5.98104e+06	3805400	1.74135e+08	3.19534e+07	1.05105e+08	7.09038e+06	5.55518e+06	3.90998e+06	2.10249e+07	1.92475e+07	2.05389e+07	6.51541e+06	6.83086e+06	5.76618e+06
Com_199_neg	trans-Cinnamic acid	2.57202e+07	2.66156e+07	2.59604e+07	3.01069e+06	3.6105e+06	4.06872e+06	4.21307e+06	4.30043e+06	4.28581e+06	4.19859e+06	5.53772e+06	2.4596e+06	1.32013e+08	6.59203e+07	1.00946e+08	6.79079e+06	6.47753e+06	6.036e+06	6.16943e+07	1.79111e+07	4.05987e+07	9.00127e+06	6.96065e+06	4.42698e+06
Com_236_neg	3,4,5-trihydroxycyclohex-1-ene-1-carboxylic acid	1.16445e+08	1.10725e+08	9.85544e+07	2.68354e+07	2.78249e+07	2.77232e+07	2.23211e+07	2.46951e+07	2.64834e+07	2.03077e+07	2.22722e+07	1.64091e+07	6.74448e+07	1.17483e+08	9.43131e+07	2.93268e+07	2.14857e+07	1.32191e+07	9.04313e+07	8.24601e+07	8.81746e+07	1.77914e+07	2.01143e+07	1.86078e+07
Com_257_neg	4-Hydroxybutyric acid (GHB)	1.6681e+07	1.73216e+07	1.69532e+07	2.40183e+07	2.461e+07	2.42366e+07	1.26371e+07	1.69371e+07	2.08354e+07	1.37302e+07	1.58805e+07	1.02724e+07	3.07739e+07	3.47107e+07	3.33971e+07	2.06576e+07	1.40056e+07	7.07624e+06	4.92386e+07	7.28321e+07	6.2256e+07	8.73464e+06	1.21639e+07	1.46723e+07
Com_287_neg	Azelaic acid	2.56103e+07	3.12715e+07	3.5111e+07	1.8523e+07	1.95635e+07	1.98367e+07	8.38896e+06	1.06687e+07	1.26954e+07	1.10241e+07	1.25989e+07	8.3993e+06	1.10851e+07	1.78026e+07	1.47327e+07	1.74673e+07	1.21139e+07	6.52062e+06	5.19392e+07	2.76962e+07	4.0614e+07	9.23072e+06	8.43492e+06	8.46988e+06
Com_337_neg	L-Threonic acid	5.48654e+07	5.75902e+07	5.69602e+07	6.97995e+07	6.10198e+07	4.98472e+07	4.69202e+07	5.11424e+07	5.41518e+07	4.33081e+07	5.19812e+07	3.05105e+07	3.01088e+07	3.54616e+07	3.34409e+07	4.82326e+07	3.77304e+07	2.64811e+07	1.63493e+07	1.75689e+07	1.72983e+07	5.17483e+07	5.37966e+07	4.12315e+07
Com_366_neg	cis-Aconitic acid	2.41193e+07	3.22883e+07	3.85764e+07	1.42807e+07	2.01511e+07	2.52313e+07	6.08034e+07	5.47552e+07	4.74085e+07	4.69945e+07	5.36678e+07	3.58455e+07	3.48907e+07	3.50686e+07	3.56792e+07	5.68929e+07	3.92913e+07	2.09116e+07	1.90288e+06	2.05678e+06	2.01942e+06	5.73294e+07	6.17841e+07	3.25745e+07
Com_499_neg	L-(+)-Tartaric acid	2.66787e+07	2.87592e+07	2.91645e+07	3.87777e+06	5.24981e+06	6.41597e+06	1.03497e+07	1.05276e+07	1.04559e+07	6.41506e+06	8.1672e+06	4.05197e+06	1.33157e+07	2.70953e+07	2.06096e+07	8.4453e+06	8.28566e+06	7.96195e+06	8.32783e+06	2.96289e+06	5.75827e+06	1.01248e+07	1.2915e+07	7.42259e+06
Com_556_neg	3-Coumaric acid	1.58796e+07	2.11906e+07	2.52673e+07	9.48199e+06	9.59658e+06	9.33484e+06	4.4189e+06	5.72079e+06	6.88701e+06	4.72567e+06	4.98573e+06	4.01554e+06	1.35358e+07	2.04051e+07	1.73098e+07	8.46753e+06	5.51935e+06	2.46189e+06	1.42958e+07	1.48591e+07	1.4869e+07	3.41494e+06	4.4551e+06	3.30663e+06
Com_797_neg	Dodecanedioic acid	2.93845e+06	3.45166e+06	3.76381e+06	3.65987e+06	3.36396e+06	2.93614e+06	2.12731e+06	2.60306e+06	3.01708e+06	2.25227e+06	2.42834e+06	1.8617e+06	3.06523e+06	6.41801e+06	4.83645e+06	3.55812e+06	2.5222e+06	1.43635e+06	7.17516e+06	4.9729e+06	6.19551e+06	1.98461e+06	2.48597e+06	1.20584e+06
Com_798_neg	3-Isopropylmalic acid	546943	595108	608607	1.89335e+07	2.04685e+07	2.12009e+07	1.81604e+07	2.0479e+07	2.23119e+07	1.99993e+07	2.38692e+07	1.42246e+07	2.06783e+06	722336	1.42298e+06	4.45319e+07	2.58188e+07	6.59449e+06	381947	622928	512486	1.38318e+07	1.43775e+07	1.95449e+07
Com_251_neg	2,4-Dihydroxybenzoic acid	1.19586e+08	1.21781e+08	1.16881e+08	2.18806e+07	2.37357e+07	2.46601e+07	2.78973e+07	2.94701e+07	3.0344e+07	1.91193e+07	2.24335e+07	1.39842e+07	6.10193e+07	1.05224e+08	8.47839e+07	2.48955e+07	1.99405e+07	1.45906e+07	6.63577e+07	6.74005e+07	6.82167e+07	1.90383e+07	2.69413e+07	1.58817e+07
Com_12_neg	2,2-Bis(hydroxymethyl)propionic acid	5.58141e+08	5.81578e+08	5.71137e+08	9862988231	1.06438e+10	11007121444	5906946814	7.48794e+09	8891361281	1.07868e+10	11672961404	8873254453	1.36673e+08	3.48623e+08	2.47501e+08	10506661770	6.78379e+09	2926577741	3.95333e+07	8.74468e+07	6.47598e+07	5001667984	8405522442	7265987990
Com_26_neg	Palmitic acid	1476641304	1.10152e+09	6.62242e+08	1325688947	1.21138e+09	1049558468	4.99944e+08	6.25266e+08	7.35759e+08	7.01901e+08	8.10337e+08	5.26617e+08	8.06295e+08	1395428597	1.12288e+09	1072191173	6.55604e+08	2.26035e+08	1255116337	1643906511	1.4785e+09	619824206	5.86007e+08	437975955
Com_48_neg	Mesaconic acid	1054778166	1.25096e+09	1374260969	6857084620	4.82497e+09	2603646368	2824975516	3.95076e+09	4982848607	3.80728e+09	4344215405	2907751265	9.56838e+08	1420419052	1.2124e+09	6212776492	4.06853e+09	1843714995	9.37016e+08	1039830510	1.00819e+09	1558961425	2757285492	3098460506
Com_64_neg	Oxoadipic Acid	4.48374e+07	5.34413e+07	5.89321e+07	6.72023e+08	7.24782e+08	7.49117e+08	7.32239e+08	8.32129e+08	9.12284e+08	8.2685e+08	907362626	6.6759e+08	2.53759e+07	4.11957e+07	3.39516e+07	1034129643	1.2442e+09	1429639787	5.00828e+07	4.26162e+07	4.72765e+07	9.18694e+08	1097543978	8.66529e+08
Com_68_neg	Elaidic acid	1.85929e+08	1.78645e+08	160954758	5.40489e+07	6.54455e+07	7.42755e+07	2.91749e+07	4.16156e+07	5.30694e+07	6.19483e+07	6.4154e+07	5.38427e+07	2.36729e+08	1.61998e+08	2.03351e+08	1.14023e+08	7.49862e+07	3.44643e+07	6.99198e+08	6.73183e+08	6.99914e+08	5.57867e+07	6.29403e+07	3.07686e+07
Com_73_neg	Stearic acid	6.38724e+08	4.60695e+08	2.5583e+08	2.70536e+08	2.27292e+08	1.75134e+08	1.34638e+08	1.4414e+08	1.50223e+08	1.63861e+08	1.89732e+08	1.22385e+08	2.77657e+08	6.00812e+08	4.48019e+08	1.2895e+08	1.10901e+08	9.06553e+07	6.59751e+08	6.3907e+08	6.62399e+08	2.06138e+08	1.47056e+08	1.20063e+08
Com_94_neg	o-Toluic Acid	9.19554e+07	1.22851e+08	1.4659e+08	1.04531e+08	1.03152e+08	9.77283e+07	4.40701e+07	5.99978e+07	7.45027e+07	5.57364e+07	6.44744e+07	4.16901e+07	5.21442e+08	1.64392e+08	3.49775e+08	8.23723e+07	6.32803e+07	4.29352e+07	144680004	1.40855e+08	1.45623e+08	3.75657e+07	4.47122e+07	4.24781e+07
Com_129_neg	2-Oxoglutaric acid	3.74045e+06	4.30627e+06	4.62123e+06	1.09313e+07	1.1576e+07	1.17667e+07	2.01825e+07	2.11958e+07	2.17064e+07	1.54127e+07	1.91399e+07	1.02176e+07	2.94638e+08	1.50695e+07	1.57951e+08	1.90318e+07	1.19192e+07	4.57064e+06	1.77768e+06	1.74412e+06	1.79612e+06	1.42908e+07	1.64174e+07	1.72283e+07
Com_169_neg	2-Hydroxy-4-methylthiobutanoic acid	3.03496e+06	3.73948e+06	4.22617e+06	1.87731e+06	1.82638e+06	1.70382e+06	1.25101e+06	1.4391e+06	1.59306e+06	1.02438e+06	1.20066e+06	750546	1.11612e+07	2.08121e+08	1.11834e+08	1.59472e+06	1.02337e+07	1.86701e+07	1.75591e+08	1.6081e+08	1.71565e+08	1.428e+06	1.65243e+06	2.14248e+06
Com_186_neg	16-Hydroxyhexadecanoic acid	3.00205e+07	2.68252e+07	2.20673e+07	4.88381e+07	5.07579e+07	5.06872e+07	2.2533e+07	3.37461e+07	4.41589e+07	3.4535e+07	4.31338e+07	2.26471e+07	2.68631e+07	1.60786e+07	2.19003e+07	5.0508e+07	3.39378e+07	1.66955e+07	1.47422e+08	8.70445e+07	1.19578e+08	3.57268e+07	2.73715e+07	1.75962e+07
Com_258_neg	Caprylic acid	6.07107e+07	6.54596e+07	6.63954e+07	3.71167e+07	3.33963e+07	2.83662e+07	3.19519e+07	3.51352e+07	3.74853e+07	2.35479e+07	2.42135e+07	2.06397e+07	2.25505e+07	5.83272e+07	4.12476e+07	2.84336e+07	2.19665e+07	1.50644e+07	4.17392e+07	3.98376e+07	4.16041e+07	2.96598e+07	2.41974e+07	1.44518e+07
Com_358_neg	4-Toluenesulfonic acid	5.91866e+06	5.47532e+06	4.71302e+06	3.17517e+06	2.89648e+06	2.50421e+06	1.05038e+06	6.977e+06	1.27382e+07	3.43942e+06	5.0412e+06	1.51007e+06	2.21309e+06	2.97386e+06	2.64535e+06	2.21623e+06	1.36873e+06	494128	1.27349e+07	3.62589e+06	8.34402e+06	2.01622e+06	2.90485e+06	1.39565e+06
Com_388_neg	Dl-3,4-Dihydroxymandelic Acid	4.81395e+07	4.65085e+07	4.21684e+07	7.76065e+06	7.49615e+06	6.93767e+06	4.59606e+06	6.2237e+06	7.70374e+06	4.10121e+06	4.82895e+06	2.98288e+06	2.1924e+07	3.02131e+07	2.659e+07	5.59657e+06	4.24518e+06	2.80973e+06	2.2045e+07	2.7062e+07	2.50446e+07	3.6774e+06	5.27953e+06	3.39628e+06
Com_418_neg	3-[3-(beta-D-Glucopyranosyloxy)-2-hydroxyphenyl]propanoic acid	749289	869382	938832	1.78811e+06	1.81781e+06	1.77622e+06	764004	1.04275e+06	1.29677e+06	990829	1.12239e+06	764899	2.80002e+07	1.9238e+06	1.52612e+07	1.52049e+06	1.00158e+06	462848	422999	433926	437032	542214	793579	1.00043e+06
Com_420_neg	Pentadecanoic Acid	2.43986e+07	2.71509e+07	2.83215e+07	2.16407e+06	2.12474e+06	2.00209e+06	4.91714e+06	4.59112e+06	4.15622e+06	2.56905e+06	2.99199e+06	1.90145e+06	1.49757e+07	3.04614e+07	2.31729e+07	2.03158e+06	2.33411e+06	2.59043e+06	1.87245e+07	1.71289e+07	1.82853e+07	5.18421e+06	4.96123e+06	2.79227e+06
Com_422_neg	Nonanoic acid	4.23854e+07	2.66948e+07	9.44911e+06	2.897e+07	3.31859e+07	3.61004e+07	1.70709e+07	1.98775e+07	2.22127e+07	1.9394e+07	2.12599e+07	1.56811e+07	7.02084e+06	7.58099e+06	7.44693e+06	3.83313e+07	2.42507e+07	9.68985e+06	4.92129e+06	4.99524e+06	5.05743e+06	1.51714e+07	1.57076e+07	1.34134e+07
Com_456_neg	N-Acetylneuraminic acid	3.67444e+06	3.95307e+06	4.00143e+06	1.65608e+07	2.25699e+07	2.7694e+07	2.07116e+07	6.96578e+07	1.16952e+08	3.59034e+07	4.59591e+07	2.24282e+07	723251	1.22107e+06	991606	9.50968e+06	7.55343e+06	5.44762e+06	1.26098e+06	1.33679e+06	1.32486e+06	2.30394e+07	1.79927e+07	1.43041e+07
Com_520_neg	Hydrocinnamic acid	1.05893e+07	9.17485e+06	7.22595e+06	3.76529e+06	3.39425e+06	2.89009e+06	2.22272e+06	2.98122e+06	3.66902e+06	2.20437e+06	2.25e+06	1.9488e+06	2.7276e+06	1.44036e+07	8.73689e+06	3.81462e+06	2.78694e+06	1.70407e+06	4.77713e+06	1.76073e+07	1.14161e+07	1.94159e+06	2.30028e+06	2.25784e+06
Com_526_neg	4-Methylvaleric Acid	1.66895e+07	1.85947e+07	1.94167e+07	1.04391e+07	1.11641e+07	1.14513e+07	6.20391e+06	9.02407e+06	1.16302e+07	6.75889e+06	7.51136e+06	5.36272e+06	7.91772e+06	1.25851e+07	1.04564e+07	1.17796e+07	8.26305e+06	4.58289e+06	1.68025e+07	1.28219e+07	1.51084e+07	7.58747e+06	6.612e+06	5.15604e+06
Com_614_neg	4-Acetamidobutyric Acid	1.02937e+07	9.87751e+06	8.88589e+06	8.87841e+06	8.71373e+06	8.20733e+06	6.34196e+06	7.54706e+06	8.57318e+06	6.2231e+06	7.57174e+06	4.28178e+06	1.36449e+07	1.38545e+07	1.40247e+07	1.14037e+07	7.67148e+06	3.78739e+06	4.15118e+06	4.89368e+06	4.61288e+06	6.47423e+06	5.25342e+06	5.92317e+06
Com_633_neg	3-Hydroxydecanoic acid	8.1648e+06	8.10402e+06	7.57117e+06	4.25067e+06	4.93118e+06	5.41831e+06	2.67739e+06	3.21108e+06	3.66862e+06	2.435e+06	2.76699e+06	1.87111e+06	5.6695e+06	8.0841e+06	7.01434e+06	5.00365e+06	3.65141e+06	2.22688e+06	9.78892e+06	7.81349e+06	8.97723e+06	3.17444e+06	2.44943e+06	1.67841e+06
Com_646_neg	trans-10-Heptadecenoic acid	6.81556e+06	5.52488e+06	3.91235e+06	6.8673e+06	7.61493e+06	8.06395e+06	2.85812e+06	4.00865e+06	5.06412e+06	5.82669e+06	6.91458e+06	4.18389e+06	4.20479e+06	3.30094e+06	3.82792e+06	6.96291e+06	4.7797e+06	2.50184e+06	1.12221e+07	8.85981e+06	1.02418e+07	5.33044e+06	3.71984e+06	3.411e+06
Com_683_neg	L-Glutamic acid	1.40963e+07	1.56554e+07	1.63026e+07	1.30131e+06	1.4743e+06	1.58949e+06	675092	2.05422e+06	3.38463e+06	1.675e+06	2.31489e+06	875582	905752	1.64663e+06	1.30171e+06	1.65824e+06	1.11405e+06	547810	1.42824e+06	1.32766e+06	1.40551e+06	1.07371e+06	1.47738e+06	1.50108e+06
Com_809_neg	Ursolic acid	1.12488e+07	6.01298e+06	426890	1.57803e+06	1.5918e+06	1.54314e+06	659462	905590	1.13024e+06	858173	981050	653565	248419	360816	310710	1.40471e+06	896874	371282	274670	282444	284128	420214	644287	684334
Com_933_neg	3-O-Feruloylquinic acid	3.01073e+06	3.96169e+06	4.68187e+06	1.17538e+06	1.3118e+06	1.39677e+06	1.45514e+06	1.38116e+06	1.27442e+06	704057	848877	492185	2.14533e+06	3.15914e+06	2.70528e+06	1.055e+06	897338	721912	2.2538e+06	2.56896e+06	2.45961e+06	1.34213e+06	1.24013e+06	909038
Com_981_neg	Argininosuccinic acid	7.24346e+06	7.25662e+06	6.84706e+06	1.55691e+06	1.49102e+06	1.36665e+06	637166	861323	1.06505e+06	783970	885131	608144	2.88263e+06	3.87688e+06	3.44735e+06	1.26874e+06	905038	523415	3.12464e+06	2.67204e+06	2.95631e+06	914379	600741	665867
Com_997_neg	Phenylpropiolic acid	5.6441e+06	6.45631e+06	6.89242e+06	1.68017e+06	1.66291e+06	1.58044e+06	1.03653e+06	1.13537e+06	1.20729e+06	908642	1.05535e+06	675393	2.92262e+06	4.0189e+06	3.54018e+06	1.50144e+06	1.24204e+06	958053	3.50359e+06	3.55686e+06	3.60083e+06	1.13543e+06	1.01481e+06	715318
Com_1030_neg	1-Caffeoylquinic Acid	6.60552e+06	6.26514e+06	5.55979e+06	2.09746e+06	2.10485e+06	2.0297e+06	1.12855e+06	1.31965e+06	1.47946e+06	1.13792e+06	1.31443e+06	853049	2.90928e+06	4.22397e+06	3.63796e+06	1.84778e+06	1.29683e+06	720196	2.67708e+06	3.03677e+06	2.91406e+06	738377	853341	1.03939e+06
Com_1130_neg	12-Hydroxydodecanoic acid	2836682	2.55753e+06	2.12939e+06	1.87263e+06	1.84749e+06	1.74991e+06	1.4591e+06	1.47416e+06	1.45426e+06	1.10934e+06	1.40821e+06	704817	2.92662e+06	1.87973e+06	2.45124e+06	1.47457e+06	1.02565e+06	556415	1.74992e+06	1.6621e+06	1.74013e+06	943108	883585	767624
Com_1165_neg	Methyl-2-hydroxyisobutyric acid	348208	364644	359838	614778	612378	585964	423204	488544	542299	388144	426761	312561	3.08766e+06	356575	1.75656e+06	577717	432346	278413	393711	407067	408397	358091	409283	368763
Com_1499_neg	6-Methoxy-2-naphthoic acid	1.81594e+06	1.66896e+06	1.42476e+06	1.99277e+06	1.95181e+06	1.83431e+06	1.04645e+06	1.41808e+06	1.75608e+06	1.30988e+06	1.60243e+06	892579	956225	997363	996330	1.62662e+06	1.14906e+06	648737	750726	1.01458e+06	900307	885094	1.12033e+06	1.03196e+06
Com_1711_neg	alpha-Benzylsuccinic acid	242803	533639	793388	534751	521948	488677	230063	294968	352878	280408	319330	214780	311849	192385	257159	438548	285139	126084	117499	125236	123795	153211	212524	213329
Com_1798_neg	2-Amino-3-(4-hydroxy-3-methoxyphenyl)propanoic acid	183134	190363	186502	975300	1.06453e+06	1.11202e+06	521958	576680	617724	513030	330192	647008	125788	141139	136133	2.3387e+06	1.47652e+06	585102	119563	99072.4	111504	218756	214551	232918
Com_213_neg	Syringic acid	3.28461e+07	4.82343e+07	6.08127e+07	1.38388e+07	1.40678e+07	1.37451e+07	8.79142e+06	1.10503e+07	1.30472e+07	1.03882e+07	1.33633e+07	6.42377e+06	3.34753e+07	3.55378e+07	3.51967e+07	1.39782e+07	1.0193e+07	6.20597e+06	1.12843e+08	1.10416e+08	1.13862e+08	7.94071e+06	1.21012e+07	7.88784e+06
Com_261_neg	4-Hydroxy-L-Glutamic Acid	4.97093e+07	5.02944e+07	4.79497e+07	1.86347e+07	2.62489e+07	3.28337e+07	5.89048e+07	5.58698e+07	5.15097e+07	4.88211e+07	5.54194e+07	3.75733e+07	4.62897e+07	3.8773e+07	4.3382e+07	4.85173e+07	3.94774e+07	2.96557e+07	9.86518e+06	1.09192e+07	1.06e+07	7.31947e+07	8.98634e+07	5.99968e+07
Com_146_neg	2-Ketohexanoic acid	2.30882e+07	2.36942e+07	2.29199e+07	3.97505e+07	4.07008e+07	4.00549e+07	2.47323e+07	2.83757e+07	3.13463e+07	2.51013e+07	2.91991e+07	1.86128e+07	2.25018e+08	5.60682e+07	1.43354e+08	3.75645e+07	2.54272e+07	1.27865e+07	1.56098e+07	1.7549e+07	1.6911e+07	2.08365e+07	2.0915e+07	1.92605e+07
Com_379_neg	2-Hydroxyisocaproic Acid	1.69453e+06	2.0973e+06	2.37789e+06	1.68088e+07	2.20887e+07	2.65023e+07	7.67317e+07	7.02536e+07	6.21094e+07	4.22039e+07	4.64121e+07	3.39762e+07	1.68304e+06	3.92844e+06	2.86185e+06	5.03909e+07	3.15076e+07	1.20004e+07	2.09307e+06	3.01412e+06	2.60467e+06	5.16837e+07	9.03978e+07	5.21424e+07
Com_542_neg	3,4-Dihydroxyphenylpropionic acid	9.15068e+06	1.06755e+07	1.15784e+07	2.90336e+07	3.17032e+07	3.31294e+07	4.94251e+07	4.60482e+07	4.15792e+07	2.30598e+07	2.56857e+07	1.82378e+07	6.4687e+06	9.28741e+06	8.03562e+06	3.10382e+07	1.94223e+07	7.42183e+06	4.50792e+06	5.39329e+06	5.04962e+06	1.84153e+07	2.57896e+07	2.25774e+07
Com_405_neg	4-oxo-4,5,6,7-tetrahydrobenzo[b]furan-3-carboxylic acid	3.16058e+07	3.85236e+07	4.31973e+07	1.24848e+07	1.26293e+07	1.22786e+07	7.41487e+06	9.32413e+06	1.10123e+07	8.62682e+06	1.02793e+07	6.15278e+06	1.99711e+07	3.15929e+07	2.62977e+07	1.14942e+07	8.0128e+06	4.37272e+06	2.39649e+07	1.74874e+07	2.11407e+07	5.19703e+06	7.57291e+06	7.3054e+06
Com_183_neg	Mevalonic acid	2.97162e+07	3.20702e+07	3.25561e+07	3.88076e+06	4.74659e+06	5.42629e+06	1.21115e+07	1.04454e+07	8.53164e+06	8.09798e+06	9.36651e+06	6.0582e+06	48155510	1.32392e+08	9.20795e+07	5.35496e+06	4.00359e+06	2.57293e+06	1.54454e+08	2.85918e+06	8.02295e+07	9.01724e+06	1.00178e+07	4.71291e+06
Com_634_neg	Hippuric acid	4.9608e+06	4.92482e+06	4.60195e+06	8.84276e+06	8.98636e+06	8.77754e+06	4.16271e+06	5.11198e+06	5.94001e+06	5.39736e+06	5.81472e+06	4.46597e+06	1.26925e+07	6.3764e+06	9.72516e+06	7.40722e+06	5.17709e+06	2.84444e+06	3.37937e+06	3.64032e+06	3.58004e+06	3.88413e+06	4.86168e+06	5.7387e+06
	Sum	2.73191e+10	2.84253e+10	2.78756e+10	3.66414e+10	3.52521e+10	3.24803e+10	4.30622e+10	3.93667e+10	3.47376e+10	4.39199e+10	4.39199e+10	4.8308e+10	5.21016e+10	3.38379e+10	4.38292e+10	4.03821e+10	3.92788e+10	3.73978e+10	4.26537e+10	3.83191e+10	4.12961e+10	2.70266e+10	3.64811e+10	3.17109e+10
			Changes in total relative organic acids ion abundance throughout the 12 days fermentation
		0	2	4	6	8	10	12
		2.73191e+10	3.66414e+10	4.30622e+10	4.39199e+10	5.21016e+10	4.03821e+10	4.26537e+10
		2.84253e+10	3.52521e+10	3.93667e+10	4.39199e+10	3.38379e+10	3.92788e+10	3.83191e+10
		2.78756e+10	3.24803e+10	3.47376e+10	4.8308e+10	4.38292e+10	3.73978e+10	4.12961e+10
	Average	2.78733e+10	3.47913e+10	3.90555e+10	4.53826e+10	4.32562e+10	3.90195e+10	4.07563e+10
	Standard deviation	4.51604e+08	1.72974e+09	3.40562e+09	2.06858e+09	7.46713e+09	1.23206e+09	1.8103e+09
			Changes in pH throughout the 12 days fermentation
		0	2	4	6	8	10	12
		5.35	4.84	4.22	3.77	3.59	3.44	3.25
		5.28	4.81	4.23	3.82	3.62	3.42	3.21
		5.26	4.79	4.13	3.78	3.55	3.42	3.23
	Average	5.29667	4.81333	4.19333	3.79	3.58667	3.42667	3.23
	Standard deviation	0.0472582	0.0251661	0.0550757	0.0264575	0.0351188	0.011547	0.02

## Sheet: Table S8
Table S8 Total nitrogeneous compounds
Compound_ID	Name	0(1)	0(2)	0(3)	2(1)	2(2)	2(3)	4(1)	4(2)	4(3)	6(1)	6(2)	6(3)	8(1)	8(2)	8(3)	10(1)	10(2)	10(3)	12(1)	12(2)	12(3)	QC1	QC2	QC3
Com_890_pos	Panthenol	1.63998e+07	1.51733e+07	1.30629e+07	2.61998e+06	3.41128e+06	4.06881e+06	3.68889e+06	3.42302e+06	3.07597e+06	4.90986e+06	4.41981e+06	4.93231e+06	1.10163e+07	1.02413e+07	1.08414e+07	4.02332e+06	3.69058e+06	3.28476e+06	1.28778e+07	1.03657e+07	1.18542e+07	5.07206e+06	3.99826e+06	3.59558e+06
Com_1378_pos	3-amino-2-phenyl-2H-pyrazolo[4,3-c]pyridine-4,6-diol	5.13607e+06	4.75768e+06	4.10215e+06	3.44952e+06	3.99885e+06	4.39136e+06	6.08949e+06	6.50261e+06	6.76151e+06	6.51661e+06	5.90646e+06	6.50613e+06	8.70839e+06	5.89569e+06	7.44808e+06	6.40289e+06	6.20989e+06	5.89393e+06	6.20798e+06	5.95215e+06	6.20167e+06	2.21729e+06	3.43753e+06	3.83912e+06
Com_2265_pos	N-Acetylsphingosine	92931.8	84413.2	70977.3	495531	538874	561085	515205	524414	521186	570569	533363	553435	776122	573450	688282	486813	463493	430995	3.59845e+06	2.30224e+06	3.00935e+06	522719	269270	492934
Com_1029_neg	Palmitoyl ethanolamide	501834	520092	508053	1.8428e+06	1.83767e+06	1.76049e+06	760718	1.06588e+06	1.34577e+06	1.0634e+06	1.24664e+06	778875	1.18418e+06	893479	1.0596e+06	1.64346e+06	1.08785e+06	510691	4.07753e+06	3.5236e+06	3.87658e+06	938544	800657	815589
Com_1194_neg	Phosphoethanolamine	414592	479400	516281	1.32436e+06	9.09365e+06	1.65063e+07	707053	945952	1.16242e+06	1.28003e+06	1.61874e+06	819412	308587	357807	339861	1.2074e+06	3.19748e+06	5.12425e+06	263000	272205	272955	608053	807475	561521
Com_482_pos	Nicotinamide	3.90775e+07	3.33308e+07	2.56425e+07	2.8887e+07	2.77784e+07	2.55805e+07	2.82777e+07	2.74219e+07	2.59159e+07	2.66155e+07	2.54005e+07	2.52957e+07	3.27194e+06	3.38879e+06	3.39697e+06	1.87597e+07	1.84119e+07	1.76994e+07	3.56727e+06	3.31835e+06	3.51166e+06	1.7681e+07	1.28826e+07	1.09873e+07
Com_1850_pos	Riboflavin	4.55077e+06	4.53891e+06	4.26265e+06	665908	736034	777296	747338	749071	733040	852665	782357	841766	2.22285e+06	1.61765e+06	1.95865e+06	757528	732535	693036	1.48005e+06	2.15335e+06	1.85303e+06	277475	355711	403388
Com_298_pos	Pantothenic acid	6.18044e+07	5.64965e+07	4.78976e+07	3.04636e+06	3.02045e+06	2.87609e+06	3.30845e+06	3.52706e+06	3.66202e+06	3.25389e+06	2.69713e+06	3.50075e+06	3.61506e+07	4.42767e+07	4.10179e+07	3.3441e+06	3.4452e+06	3.47807e+06	6.30733e+07	4.79287e+07	5.6611e+07	8.81501e+06	7.40932e+06	7.71883e+06
Com_581_pos	Nicotinic Acid	3.03584e+07	2.81641e+07	2.43292e+07	5.0538e+07	5.4327e+07	5.59855e+07	6.49732e+07	6.44946e+07	6.24865e+07	8.00841e+07	7.23985e+07	8.01426e+07	9.21498e+06	1.44496e+07	1.20689e+07	6.97492e+07	6.93576e+07	6.75926e+07	2.10237e+07	2.27146e+07	2.23066e+07	2.46202e+07	3.22335e+07	3.68347e+07
Com_1801_pos	4-Pyridoxic acid	5.18461e+06	4.64647e+06	3.83766e+06	4.10777e+06	4.18247e+06	4.09316e+06	3.7942e+06	4.09236e+06	4.29347e+06	4.75152e+06	4.21439e+06	4.83613e+06	828582	1.73743e+06	1.30867e+06	723084	2.13323e+06	3.50112e+06	3.45628e+06	2.92684e+06	3.25539e+06	2.34083e+06	2.65693e+06	1.9721e+06
Com_4881_pos	Riboflavin-5-phosphate	410272	353906	276925	358787	403322	432041	477232	453281	418580	506236	465552	498707	209068	481516	352198	427635	421260	406544	262143	237609	254874	113089	196725	213351
Com_34_pos	4-Acetamidobutanoic acid	8.09502e+07	7.28691e+07	6.05431e+07	4.78119e+07	5.03556e+07	5.09247e+07	6.16402e+07	6.35324e+07	6.39179e+07	6.3347e+07	5.854e+07	6.21209e+07	1235786944	216140084	7.40483e+08	6.21979e+07	5.20097e+07	4.07917e+07	396557174	3.53972e+08	3.8277e+08	1.40319e+08	1.11274e+08	9.90547e+07
Com_1_pos	Caffeine	14968056752	1.56556e+10	15431222570	2452638540	2.30639e+09	2069689495	2113773270	2.04635e+09	1930392787	1.92863e+10	17761731271	18974118123	12950762523	13046450739	1.32586e+10	2207414633	2.43527e+09	2614905098	11854520645	12200577945	1.22681e+10	9758732679	10352052851	9962323056
Com_10_pos	N-Acetylornithine	3451358962	3.03672e+09	2445193960	1.21523e+07	1.21391e+07	1.16499e+07	1.07825e+07	1.05897e+07	1.01458e+07	1.1381e+07	9.50876e+06	1.21694e+07	3.33056e+06	4.16465e+06	3.82256e+06	1.02624e+07	1.02235e+07	9.98203e+06	3.05126e+06	3.85563e+06	3.52251e+06	2.38953e+08	1.72577e+08	1.82269e+08
Com_114_pos	Paraxanthine	3.87974e+07	3.48439e+07	2.88606e+07	1.02229e+07	1.13658e+07	1.2063e+07	1.2577e+07	1.2134e+07	1.14033e+07	1.4178e+07	1.37346e+07	1.32711e+07	1.66077e+08	9.04109e+07	1.30809e+08	1.07674e+07	1.50001e+07	1.89358e+07	1.32949e+08	110158294	1.23985e+08	2.24144e+07	2.38901e+07	2.46129e+07
Com_129_pos	L-Pyroglutamic acid	2.15286e+08	2.2871e+08	2.28812e+08	3.03105e+07	3.1019e+07	3.0511e+07	3.34872e+07	5.22477e+07	6.97692e+07	4.7094e+07	4.90061e+07	4.06968e+07	2.18903e+07	2.75546e+07	2.52169e+07	3.03075e+07	2.7372e+07	2.38946e+07	1.10803e+08	9.77767e+07	1.06376e+08	6.71221e+07	4.50368e+07	5.64487e+07
Com_150_pos	L-Tyrosine	2.13594e+08	1.88398e+08	1.52228e+08	6.79211e+06	8.54715e+06	9.96701e+06	7.8587e+06	1.38127e+07	1.94391e+07	1.24578e+07	13390829	1.03382e+07	4.53993e+06	4.9936e+06	4.8621e+06	7.09676e+06	6.6722e+06	6.11552e+06	2.65291e+07	8.06795e+06	1.76445e+07	1.23413e+07	1.56156e+07	1.30273e+07
Com_157_pos	Uracil	1.25986e+08	1.12178e+08	9.18352e+07	2.286e+07	2.37415e+07	2.36919e+07	2.65152e+07	2.55819e+07	2.40419e+07	2.7478e+07	2.41118e+07	2.82272e+07	6.59741e+07	2.20129e+08	1.45912e+08	2.31517e+07	2.17055e+07	1.98296e+07	1.07536e+08	1.73093e+08	1.43121e+08	3.27442e+07	2.23579e+07	4.02094e+07
Com_169_pos	Leucine	1.78457e+08	1.74803e+08	1.60966e+08	7.51075e+06	1.08406e+07	1.37454e+07	1.21662e+07	1.62745e+07	1.9997e+07	1.88786e+07	1.93621e+07	1.6597e+07	9.96012e+06	1.08429e+07	1.06096e+07	1.52116e+07	1.28828e+07	1.02989e+07	4.4099e+07	1.89355e+07	3.21476e+07	2.22286e+07	1.85007e+07	2.20833e+07
Com_224_pos	Adenosine	1.2451e+08	1.19365e+08	107267256	2.30948e+06	2.58835e+06	2.76571e+06	2.74611e+06	2.77094e+06	2.73006e+06	3.15868e+06	2.81766e+06	3.19887e+06	799036	584788	705750	2.71683e+06	2.67323e+06	2.5767e+06	756573	810416	799164	4.2016e+06	2.83301e+06	3.64553e+06
Com_252_pos	Choline	1.06161e+08	9.74622e+07	8.30862e+07	6.77399e+07	5.64144e+07	4.28766e+07	1.55024e+07	2.26155e+07	2.91922e+07	4.09012e+07	4.35659e+07	3.43411e+07	6.19066e+06	1.10908e+07	8.81353e+06	1.96347e+07	2.84848e+07	3.67708e+07	7.77532e+07	4.5906e+07	6.30662e+07	2.52599e+08	1.77207e+08	1.93634e+08
Com_349_pos	2'-O-Methyladenosine	1.97305e+07	1.82712e+07	1.57475e+07	1.39341e+06	1.32653e+06	1.20764e+06	1.25571e+06	1.09178e+06	901956	1.56766e+06	1.34414e+06	1.64189e+06	6.98566e+07	6.26994e+07	6.76036e+07	1.54153e+06	1.96864e+06	2.35677e+06	3.80895e+07	3.63174e+07	3.79475e+07	8.72981e+06	7.5176e+06	6.30087e+06
Com_480_pos	Xanthine	3.92051e+07	3.1369e+07	2.17055e+07	2.16341e+06	2.38804e+06	2.51901e+06	2.60993e+06	2.52951e+06	2.38909e+06	2.76409e+06	2.55949e+06	2.70545e+06	1.52544e+06	1.02171e+06	1.29905e+06	2.44809e+06	3.53924e+06	4.56031e+06	4.56636e+06	3.57274e+06	4.15094e+06	5.60678e+06	3.45639e+06	5.78438e+06
Com_521_pos	Guanine	9.48963e+06	8.85048e+06	7.69576e+06	859537	928596	961240	982196	997450	989049	1.3649e+06	1.47153e+06	1.12828e+06	3.66469e+07	1.90655e+07	2.84133e+07	1.31118e+06	1.12236e+06	911312	3.1172e+07	3.16452e+07	3.20368e+07	3.17853e+06	3.10404e+06	2.92307e+06
Com_542_pos	Kynurenic acid	2.39942e+07	2.2958e+07	2.05845e+07	1.3177e+06	1.41165e+06	1.45025e+06	1.51811e+06	1.44428e+06	1.3362e+06	1.50567e+06	1.40356e+06	1.46438e+06	2.17733e+07	3.52592e+07	2.90866e+07	1.38178e+06	1.38332e+06	1.35747e+06	3.51862e+07	2.64137e+07	3.14159e+07	2.40379e+06	4.1553e+06	3.15912e+06
Com_665_pos	2-Amino-1,3,4-octadecanetriol	1.15422e+06	1.10824e+06	997698	1.75508e+06	1.88891e+06	1.94868e+06	1.90497e+06	2.06728e+06	2.18056e+06	1.9325e+06	1.72268e+06	1.95827e+06	2.1785e+06	3.9445e+06	3.12273e+06	1.95431e+06	1.69933e+06	1.4107e+06	2.62068e+07	1.31279e+07	2.00607e+07	1.82516e+06	1.62525e+06	1.48816e+06
Com_997_pos	2'-O-Methylguanosine	3.82997e+06	3.40198e+06	2.77583e+06	840949	908515	940453	960955	975879	967660	1.11704e+06	1.02381e+06	1.10388e+06	1.42389e+07	6.93025e+06	1.07963e+07	1.01822e+06	964459	891605	1.16728e+07	1.14259e+07	1.17803e+07	1.11322e+06	1.07991e+06	1.26121e+06
Com_1075_pos	3'-Adenosine monophosphate (3'-AMP)	1.21501e+07	9.74016e+06	6.76287e+06	2.06596e+06	2.06003e+06	1.97331e+06	2.08034e+06	2.01534e+06	1.90255e+06	2.52559e+06	2.66913e+06	2.14153e+06	855489	584402	734345	1.85718e+06	1.80367e+06	1.71444e+06	584505	710502	660453	1.44804e+06	1.11964e+06	1.59241e+06
Com_1371_pos	Hypoxanthine	2.36795e+06	2.18206e+06	1.86905e+06	787208	1.05061e+06	1.2728e+06	1.19226e+06	1.07244e+06	927184	1.03252e+06	930513	1.03619e+06	6.05529e+06	871419	3.53262e+06	910645	893293	858252	8.44036e+06	8.56551e+06	8.67299e+06	986358	698117	775207
Com_1515_pos	3-(3-methylbut-2-en-1-yl)-3H-purin-6-amine	679024	665259	612741	516775	571899	604595	609727	605843	587591	678191	616153	675640	7.33646e+06	2.85125e+06	5.19573e+06	588650	669881	737847	3.5787e+06	2.58871e+06	3.14538e+06	466361	463522	336224
Com_2310_pos	2-(acetylamino)-3-(1H-indol-3-yl)propanoic acid	3.06403e+06	2.72263e+06	2.22263e+06	938230	997155	1.01698e+06	991466	975335	936073	1.05318e+06	965663	1.04039e+06	254920	693499	483694	954612	915046	857360	3.4751e+06	2.57151e+06	3.08377e+06	711727	613990	477900
Com_2359_pos	Thymidine	1.80307e+06	1.77787e+06	1.64911e+06	1.50698e+06	1.61421e+06	1.65814e+06	1.74909e+06	1.78316e+06	1.77494e+06	1.98554e+06	1.79837e+06	1.98361e+06	2.42377e+06	3.0976e+06	2.8159e+06	1.73227e+06	1.7045e+06	1.64298e+06	3.20895e+06	3.27468e+06	3.30665e+06	1.39157e+06	918473	1.07677e+06
Com_2381_pos	N-Acetyl-L-tyrosine	1.39419e+06	2.12886e+06	2.73952e+06	2.55028e+06	3.15931e+06	3.64445e+06	3.05197e+06	2.78525e+06	2.45247e+06	2.86757e+06	2.50143e+06	2.96061e+06	1.86781e+06	1.34796e+06	1.64004e+06	2.68169e+06	2.77871e+06	2.82069e+06	1.37368e+06	1.8079e+06	1.62261e+06	821637	1.09229e+06	1.45657e+06
Com_2402_pos	DL-2-(acetylamino)-3-phenylpropanoic acid	3.09369e+06	2.96241e+06	2.65855e+06	1.22487e+06	1.386e+06	1.49278e+06	1.06169e+06	1.14366e+06	1.19851e+06	1.82473e+06	1.78635e+06	1.68932e+06	972747	697558	851856	1.1224e+06	1.15278e+06	1.16033e+06	2.85536e+06	1.83627e+06	2.39273e+06	987409	916385	822119
Com_2524_pos	5'-S-Methyl-5'-thioadenosine	1.59555e+06	1.55406e+06	1.42204e+06	525586	574581	601043	632434	616322	585593	711346	645724	709221	1.11322e+06	797180	974304	618279	595508	560945	2.99016e+06	1.97738e+06	2.53344e+06	243740	269779	305754
Com_2549_pos	Folinic acid	2.78148e+06	2.57057e+06	2.20992e+06	654541	712755	743018	752487	743275	716437	851810	772374	850121	1.56203e+06	1.9158e+06	1.7737e+06	744198	706977	655755	1.94358e+06	1.44215e+06	1.72672e+06	205381	335101	363595
Com_2793_pos	Desthiobiotin	1.46029e+06	1.38147e+06	1.22216e+06	926300	1.00916e+06	1.05245e+06	1.13724e+06	1.11954e+06	1.07528e+06	1.19297e+06	1.10518e+06	1.16714e+06	2.00228e+06	1.03199e+06	1.54747e+06	1.10201e+06	1.0822e+06	1.04097e+06	1.89822e+06	1.52317e+06	1.74491e+06	760579	578077	526370
Com_3017_pos	N6,N6,N6-Trimethyl-L-lysine	1.93334e+06	1.67275e+06	1.31472e+06	616700	651729	661201	743607	730129	699335	756763	684442	757012	87743.9	104736	98165	635256	634363	620909	314286	383654	355949	157673	310182	309439
Com_3889_pos	Glycerophospho-N-palmitoyl ethanolamine	173170	141896	102357	682765	742546	773208	769823	776108	763988	805034	749728	783671	1.06699e+06	102275	596327	748808	712121	661333	896090	511892	718070	237950	324232	344193
Com_69_pos	L-Phenylalanine	5.44616e+08	5.1388e+08	4.53209e+08	3.02113e+06	3.97377e+06	4.77057e+06	3.3899e+06	7.52733e+06	1.14862e+07	8.99867e+06	9.38175e+06	7.75857e+06	1.25334e+07	1.15207e+07	1.22676e+07	5.79952e+06	5.96129e+06	6.00501e+06	6.07437e+07	2.73304e+07	4.49178e+07	2.59796e+07	1.69239e+07	1.56668e+07
Com_589_pos	Adenosine 3'5'-cyclic monophosphate	2.98473e+07	2.69687e+07	2.25191e+07	2.02893e+06	2.22824e+06	2.34016e+06	2.4661e+06	2.40637e+06	2.28956e+06	2.68366e+06	2.45554e+06	2.6562e+06	1.89862e+07	1.60452e+07	1.7866e+07	2.37459e+06	2.30236e+06	2.18454e+06	1.52975e+06	2.02364e+06	1.81223e+06	3.06423e+06	2.28327e+06	3.47371e+06
Com_619_pos	Indole-3-lactic acid	7.53453e+06	7.0499e+06	6.15459e+06	4.11802e+06	4.82198e+06	5.33684e+06	4.01632e+06	4.26562e+06	4.41376e+06	5.65673e+06	5.77498e+06	4.99974e+06	2.88738e+07	1.47902e+07	2.22686e+07	5.01239e+06	4.76575e+06	4.42474e+06	2.02747e+07	1.7529e+07	1.92799e+07	5.45918e+06	4.69706e+06	4.40135e+06
Com_1039_pos	Indole-3-acetic acid	1.65382e+06	1.61926e+06	1.49037e+06	1.20636e+06	1.26309e+06	1.27029e+06	1.26049e+06	1.28576e+06	1.28054e+06	1.74545e+06	1.35745e+06	1.96723e+06	13415807	4.78096e+06	9.28035e+06	1.35969e+06	1.7859e+06	2.17674e+06	2.03609e+06	2.23531e+06	2.17841e+06	2.92034e+06	2.08627e+06	1.93455e+06
Com_11_pos	3-Methylcrotonylglycine	3450066437	3.03548e+09	2444078100	1.82986e+07	1.86327e+07	1.8236e+07	1.87211e+07	1.71762e+07	1.52239e+07	1.85963e+07	1.62311e+07	1.91904e+07	7.74889e+06	7.70534e+06	7.88166e+06	1.55653e+07	1.57086e+07	1.55409e+07	6.61878e+06	6.8568e+06	6.87254e+06	238573768	1.72082e+08	1.81979e+08
Com_25_pos	Pipecolic acid	1296079625	1.16217e+09	960554701	1.19266e+08	1.08338e+08	9.31617e+07	7.86694e+07	8.44932e+07	8.83133e+07	8.17667e+07	7.68266e+07	7.89195e+07	9.12394e+08	1091959600	1.02222e+09	8.11685e+07	6.8356e+07	5.41899e+07	1042896400	9.80716e+08	1.03204e+09	4.09561e+08	2.56233e+08	2.48935e+08
Com_27_pos	4,7-dimethylpyrazolo[5,1-c][1,2,4]triazine-3-carbonitrile	2.28292e+08	2.11188e+08	1.81781e+08	3.54823e+07	4.09826e+07	4.48757e+07	4.89945e+07	4.62143e+07	4.2338e+07	4.52105e+07	4.15571e+07	4.45581e+07	1399537573	4.00926e+08	9.18236e+08	4.12768e+07	4.07823e+07	3.94801e+07	4.658e+08	4.32649e+08	4.58209e+08	9.63958e+07	7.85699e+07	9.87821e+07
Com_41_pos	DL-Stachydrine	8.6022e+08	8.12449e+08	7.17351e+08	3.85939e+07	3.27801e+07	2.56809e+07	2.76223e+07	2.78879e+07	2.74922e+07	3.13468e+07	2.9575e+07	3.01331e+07	6.00163e+08	708395043	6.67364e+08	3.62146e+07	3.57225e+07	3.45231e+07	7.74229e+08	6.25292e+08	7.13756e+08	3.69683e+08	2.34255e+08	228118585
Com_80_pos	Indole-3-acrylic acid	4.88526e+08	4.51542e+08	3.88255e+08	2.45671e+06	3.00776e+06	3.44087e+06	2.32521e+06	2.74258e+06	3.0949e+06	4.56719e+06	5.195e+06	3.5044e+06	9.72783e+06	1.37891e+07	1.19936e+07	2.74936e+06	3.0321e+06	3.25479e+06	4.88172e+07	2.0433e+07	3.53176e+07	1.33601e+07	8.17988e+06	9.28302e+06
Com_87_pos	5-(tert-butyl)-2-methyl-N-(4-nitrophenyl)-3-furamide	3.60143e+08	3.23188e+08	2.67406e+08	1.92915e+08	1.31456e+08	6.48415e+07	9.90719e+07	8.14152e+07	6.18277e+07	4.23619e+07	4.45525e+07	3.61368e+07	287774411	3.57512e+08	3.29096e+08	1.15397e+08	7.64121e+07	3.5914e+07	1.71264e+08	181745554	1.80035e+08	1.14483e+08	7.04338e+07	7.22652e+07
Com_111_pos	7-Methylxanthine	2.47175e+08	1.83403e+08	1.08948e+08	1.1087e+07	1.20024e+07	1.24472e+07	1.02453e+07	9.76969e+06	9.06235e+06	1.11431e+07	1.00682e+07	1.11567e+07	3.54615e+08	2.73454e+08	3.20315e+08	1.42258e+07	1.21243e+07	9.78271e+06	207217390	180366011	1.97668e+08	3.68001e+07	2.98454e+07	3.09144e+07
Com_120_pos	D-Glucosamine	2.19767e+08	2.04629e+08	1.7757e+08	6.52735e+08	5.63134e+08	4.51448e+08	4.23665e+08	3.7552e+08	3.18469e+08	2.99772e+08	3.03993e+08	2.67001e+08	2.18361e+08	2.48427e+08	2.38062e+08	2.14437e+08	1.86098e+08	1.54073e+08	2.91651e+08	2.96951e+08	3.00187e+08	2.91581e+08	2.71416e+08	154691765
Com_128_pos	6-Aminonicotinamide	2.70812e+08	2.48771e+08	2.12239e+08	2.84889e+07	3.21666e+07	3.45829e+07	2.3877e+07	2.75925e+07	3.06536e+07	2.74101e+07	3.04819e+07	2.17279e+07	2.33523e+08	2.54502e+08	2.48893e+08	2.97276e+07	3.01996e+07	3.00736e+07	2.04639e+08	2.08488e+08	2.10695e+08	1.63014e+08	1.31321e+08	1.4426e+08
Com_130_pos	2-[(2-furylmethyl)sulfonyl]-N'-hydroxyethanimidamide	3.14999e+07	2.88681e+07	2.45546e+07	1.50418e+08	1.55111e+08	1.53722e+08	1.63152e+08	1.52363e+08	1.3796e+08	4.29608e+08	3.78977e+08	4.39324e+08	2.78991e+07	5.36482e+07	4.15891e+07	2.4814e+08	7.90632e+08	1317468251	2.75111e+08	8.86751e+07	1.85531e+08	1.41576e+08	1.99414e+08	2.68372e+08
Com_159_pos	3-(2-Hydroxyethyl)indole	1.64661e+07	1.5647e+07	1.39165e+07	2.58361e+06	2.59747e+06	2.50947e+06	3.5295e+06	2.87925e+06	2.16073e+06	5.61575e+06	5.23543e+06	5.46124e+06	7.71742e+07	1.37001e+08	1.09229e+08	4.54521e+06	4.61978e+06	4.60287e+06	2.09759e+08	1.85246e+08	2.01453e+08	4.61204e+07	2.59954e+07	2.61486e+07
Com_185_pos	6-(Methylthio)purine	3.79777e+07	9.32554e+07	1.43101e+08	1.33706e+07	1.94599e+07	2.47861e+07	8.48154e+06	1.69779e+07	2.50717e+07	2.31729e+07	2.2243e+07	2.18958e+07	6.51646e+07	6.09183e+07	6.43023e+07	1.49166e+07	1.23313e+07	9.50184e+06	4.68831e+07	5.7074e+07	5.30181e+07	2.92698e+07	4.40107e+07	3.95727e+07
Com_257_pos	3-Amino-4-methylpentanoic acid	1.0491e+08	9.76974e+07	8.47937e+07	5.74678e+06	7.16638e+06	8.30495e+06	5.92587e+06	9.13369e+06	1.21249e+07	1.2506e+07	1.42179e+07	9.6031e+06	3.2509e+06	4.50744e+06	3.95675e+06	7.18539e+06	6.44605e+06	5.57907e+06	1.44104e+07	1.09553e+07	1.29365e+07	1.5634e+07	1.27415e+07	1.57903e+07
Com_264_pos	2-Hydroxyhippuric acid	6.12784e+07	5.66421e+07	4.87062e+07	3.42715e+06	2.64472e+06	1.75856e+06	2.6971e+06	2.07638e+06	1.40642e+06	2.29904e+06	2.24414e+06	2.13499e+06	6.4501e+07	6.6586e+07	6.68544e+07	6.62453e+06	7.71829e+06	8.65921e+06	4.01826e+07	6.44247e+07	5.33497e+07	6.3747e+07	3.89652e+07	4.76409e+07
Com_287_pos	N-(2,4-Dimethylphenyl)formamide	1.44962e+07	1.25096e+07	9.79431e+06	1.58726e+06	1.62407e+06	1.59719e+06	1.64172e+06	1.57172e+06	1.46445e+06	2.04836e+06	1.69349e+06	2.20815e+06	1.20104e+06	6.17322e+06	3.76087e+06	1.46027e+06	1.89696e+06	2.29609e+06	3.52295e+07	8.83896e+07	6.30457e+07	3.61658e+06	3.03397e+06	4.08776e+06
Com_303_pos	Caprolactam	6.69184e+07	5.79796e+07	4.56633e+07	1.00902e+07	1.06949e+07	1.08802e+07	13616240	1.49831e+07	1.59947e+07	1.45054e+07	1.23624e+07	1.5267e+07	5.07014e+07	6.0101e+07	5.65092e+07	1.63611e+07	1.46019e+07	12553505	8.01278e+07	6.27163e+07	7.28505e+07	3.41549e+07	2.12136e+07	2.0336e+07
Com_345_pos	Indole-3-butyric acid	486847	445491	378184	2.16461e+06	2.376e+06	2.49421e+06	2.59409e+06	2.55063e+06	2.44668e+06	2.48123e+06	2.26455e+06	2.46161e+06	7.07604e+07	2.47591e+06	3.73505e+07	2.14205e+06	2.04774e+06	1.91288e+06	313684	274796	300125	1.99642e+06	1.26822e+06	1.47803e+06
Com_439_pos	Kinetin	4.52575e+07	3.84661e+07	2.94339e+07	5.75405e+06	4.80387e+06	3.6653e+06	5.18258e+06	4.38137e+06	3.47625e+06	4.06174e+06	3.72419e+06	4.01245e+06	1.70465e+07	1.78976e+07	1.78215e+07	3.60535e+06	3.46758e+06	3.26114e+06	4.34075e+07	4.09704e+07	4.30327e+07	6.49361e+06	1.26366e+07	1.13283e+07
Com_463_pos	N-Acetyl-5-aminosalicylic acid	1.21588e+06	1.15034e+06	1.0178e+06	3.9323e+06	4.00126e+06	3.9133e+06	4.24974e+06	4.06904e+06	3.79184e+06	4.36307e+06	4.00507e+06	4.30554e+06	4.42232e+07	2.25867e+06	2.37058e+07	3.85166e+06	3.50938e+06	3.09762e+06	815325	935429	892885	1.97507e+06	1.85853e+06	2.16783e+06
Com_468_pos	Kanosamine	1.81986e+07	1.76746e+07	1.61211e+07	1.59056e+08	1.24613e+08	8.52833e+07	4.13762e+07	8.39657e+07	124563898	3.1485e+07	2.82698e+07	3.17016e+07	1.8986e+07	14156036	1.69025e+07	2.91663e+07	3.10742e+07	3.23668e+07	3.07296e+07	3.59758e+07	3.40198e+07	4.42333e+07	6.42363e+07	7.54959e+07
Com_470_pos	PE (15:0/15:0)	275444	242389	195214	1.28358e+06	1.40991e+06	1.48094e+06	2.02515e+06	1.7468e+06	1.42702e+06	1.58442e+06	1.55905e+06	1.4589e+06	179742	188069	187584	1.42091e+06	1.31022e+06	1.17359e+06	171118	161946	169863	287436	571267	610463
Com_502_pos	N-Acetylvaline	3.00456e+06	2.68689e+06	2.21271e+06	7.39445e+06	6.9398e+06	6.213e+06	7.81767e+06	6.59057e+06	5.20718e+06	7.79317e+06	6.80765e+06	8.03649e+06	2.36361e+06	7.47603e+06	5.01822e+06	5.46165e+06	5.16047e+06	4.7571e+06	3.8772e+07	2.16452e+07	3.08128e+07	7.46691e+06	1.01395e+07	1.00094e+07
Com_522_pos	2-methoxy-5-(1H-1,2,4-triazol-5-yl)-4-(trifluoromethyl)pyridine	2.38423e+07	2.00167e+07	1.5025e+07	7.22507e+06	8.3047e+06	9.05867e+06	7.84564e+06	7.96822e+06	7.90183e+06	6.02761e+06	4.93845e+06	6.54271e+06	1.98906e+07	1.47092e+07	1.76459e+07	1.0172e+07	7.99958e+06	5.66871e+06	9.84497e+06	1.08766e+07	1.0568e+07	4.1873e+07	3.65151e+07	5.57056e+07
Com_544_pos	Stearoyl Ethanolamide	3.33268e+07	2.09928e+07	7.43594e+06	2.24461e+07	2.41582e+07	2.49229e+07	2.87633e+07	2.74264e+07	2.54392e+07	3.0222e+07	2.82466e+07	2.93192e+07	5.10109e+06	5.20838e+06	5.25783e+06	2.73921e+07	2.86639e+07	2.93681e+07	8.31709e+06	1.67042e+07	1.27608e+07	1.56007e+07	1.25582e+07	1.52273e+07
Com_611_pos	Hexadecanamide	2.81248e+07	1.90539e+07	8.87301e+06	2.21377e+07	2.49484e+07	2.67807e+07	2.58523e+07	2.35288e+07	2.06473e+07	2.93565e+07	2.82059e+07	2.77112e+07	9.46654e+06	7.32842e+06	8.56543e+06	2.46236e+07	2.58279e+07	2.65207e+07	1.36828e+07	1.47627e+07	1.45072e+07	1.68148e+07	1.3879e+07	1.55976e+07
Com_632_pos	Adenine	6.36854e+06	1.53423e+07	2.34223e+07	2.8742e+06	2.38799e+06	1.80813e+06	2.44076e+06	2.09731e+06	1.70413e+06	3.12714e+06	2.19509e+06	3.76138e+06	613849	209554	419935	2.50388e+06	2.96741e+06	3.37218e+06	2.93849e+06	9.74401e+06	6.46807e+06	3.77267e+07	3.21005e+07	3.37054e+07
Com_656_pos	4-amino-2-(4-chlorophenyl)-6-(methylthio)pyrimidine-5-carbonitrile	1.95325e+07	1.77261e+07	1.4887e+07	1.85098e+06	1.83791e+06	1.75276e+06	2.22805e+06	2.28647e+06	2.29067e+06	2.18234e+06	1.97699e+06	2.17984e+06	2.10398e+07	2.43791e+07	2.31637e+07	3.40958e+06	3.28824e+06	3.10178e+06	2.47935e+07	2.20687e+07	2.38997e+07	9.53705e+06	5.96522e+06	6.21279e+06
Com_735_pos	Deoxyinosine	2.21183e+07	1.91763e+07	1.51173e+07	648331	718238	759979	745340	744527	726057	844235	782236	825831	1.54682e+07	1.66888e+07	1.64e+07	776205	773660	755796	1.57352e+07	1.48169e+07	1.55816e+07	1.56675e+06	1.97423e+06	1353496
Com_737_pos	2-(4-aminophenoxy)isophthalonitrile	1.7386e+07	1.66198e+07	1.48855e+07	1.17763e+06	859526	507711	2.109e+06	1.32909e+06	517657	360720	301903	385183	6.68771e+06	2.06343e+07	1.39342e+07	1.07003e+06	1.05408e+06	1.01725e+06	7.28783e+06	1.42724e+07	1.09957e+07	2.02071e+07	1.6378e+07	1.53013e+07
Com_744_pos	2-(2-hydroxy-3-methylbutanamido)-4-methylpentanoic acid	2.17081e+07	1.96295e+07	1.64074e+07	1.16346e+06	1.47038e+06	1.71964e+06	1.35343e+06	1.33435e+06	1.28362e+06	1.58036e+06	1.41167e+06	1.59853e+06	1.61267e+07	1.45786e+07	1.56597e+07	1.36607e+06	1.31573e+06	1.23933e+06	1.51387e+07	1.3199e+07	1.44522e+07	2.74396e+06	3.24973e+06	3.53998e+06
Com_761_pos	Indole	2.06181e+07	1.94724e+07	1.71924e+07	803438	884547	930968	959370	1.27098e+06	1.55244e+06	1.05951e+06	944137	1.07397e+06	737201	1.09953e+06	936735	1.28466e+06	1.06379e+06	821855	2.70533e+06	1.27491e+06	2.02992e+06	563535	915800	1.19576e+06
Com_776_pos	Stearamide	2.00253e+07	1.37298e+07	6.63448e+06	8.87729e+06	9.49924e+06	9.74868e+06	1.27962e+07	1.17905e+07	1.05052e+07	1.21561e+07	1.04216e+07	1.2733e+07	6.949e+06	6.64314e+06	6.93199e+06	1.33321e+07	1.29992e+07	1.24088e+07	1.39109e+07	1.32499e+07	1.3852e+07	8.96101e+06	6.495e+06	7.45322e+06
Com_800_pos	Octadecanamine	1.91174e+07	1.21867e+07	4.5461e+06	3.3908e+06	3.58626e+06	3.64108e+06	4.23982e+06	3.74869e+06	3.16866e+06	4.62489e+06	3.58284e+06	5.22646e+06	6.68377e+06	6.89374e+06	6.92453e+06	3.4071e+06	3.169e+06	2.86814e+06	3.4846e+06	4.80111e+06	4.22571e+06	2.83873e+06	1.67048e+06	1.71733e+06
Com_804_pos	4-Hydroxyisoleucine	1.89605e+07	1.63957e+07	1.28759e+07	2.79704e+06	3.08823e+06	3.25831e+06	2.47126e+06	2.7362e+06	2.93625e+06	2.76958e+06	2.58031e+06	2.69509e+06	1.10993e+07	9.65229e+06	1.05833e+07	3.13157e+06	2.6881e+06	2.1914e+06	1.95289e+07	1.79279e+07	1.9103e+07	8.61135e+06	6.9989e+06	4.06628e+06
Com_848_pos	Acetyl-N-formyl-5-methoxykynurenamine	1.76811e+07	1.59992e+07	1.33854e+07	1.11793e+06	1.21716e+06	1.26866e+06	1.31219e+06	1.29032e+06	1.23786e+06	1.43597e+06	1.30702e+06	1.42816e+06	1.21487e+07	1.22971e+07	1.24674e+07	1.28876e+06	1.22163e+06	1.13032e+06	1.11863e+07	1.09871e+07	1.13084e+07	1.8512e+06	1.39823e+06	1.45263e+06
Com_882_pos	L-Cycloserine	1.66621e+07	1.31556e+07	8.88285e+06	1.88025e+06	2.147e+06	2.32956e+06	2.26699e+06	2.27667e+06	2.23235e+06	2.63906e+06	2.39696e+06	2.62981e+06	513994	1.991e+06	1.27755e+06	2.41935e+06	2.29875e+06	2.13264e+06	1.18703e+07	1.1072e+07	1.17005e+07	2.35278e+06	2.45064e+06	3.00139e+06
Com_919_pos	Biotin	1.5548e+07	1.46788e+07	1.29546e+07	1.92384e+06	1.82136e+06	1.64747e+06	1.78219e+06	1.776e+06	1.72769e+06	1.74032e+06	1.71218e+06	1.60272e+06	418607	728097	584819	2.34362e+06	1.84024e+06	1.30041e+06	7.14225e+06	6271762	6.84115e+06	1.57845e+06	1.37293e+06	1.66147e+06
Com_925_pos	Oleamide	1.53994e+07	1.17147e+07	7.34748e+06	9.07332e+06	1.87059e+07	2.7605e+07	1.94063e+07	1.5921e+07	1.20581e+07	1.97924e+07	2.24281e+07	1.52718e+07	1.02132e+07	3.17893e+06	6.83e+06	1.94663e+07	2.41243e+07	2.83047e+07	1.01213e+07	9.62504e+06	1.00707e+07	1.96075e+07	1.59948e+07	1.65496e+07
Com_927_pos	N-Desmethyltramadol	1.53668e+07	9.94827e+06	3.95017e+06	2.23308e+07	3.03382e+07	3.71558e+07	3.39473e+07	4.05394e+07	4.61702e+07	2.93078e+07	2.74874e+07	2.8337e+07	3.70526e+06	3.46919e+06	3.65897e+06	2.3172e+07	3.06126e+07	3.7447e+07	3.57502e+06	2.98393e+06	3.34506e+06	5.19724e+06	1.06476e+07	1.03128e+07
Com_937_pos	N4-Acetylsulfamethoxazole	1.40802e+06	1.20416e+06	930163	1.90014e+06	1.62811e+06	1.29223e+06	1.44108e+06	1.38209e+06	1.29033e+06	1.45845e+06	1.36152e+06	1.41648e+06	1.58608e+07	1.61076e+06	8.9105e+06	1.33466e+06	1.43472e+06	1.50636e+06	1.0959e+06	984512	1.06101e+06	1.82293e+06	1.48397e+06	2.66283e+06
Com_971_pos	N,N-Diethyldodecanamide	14142284	1.16975e+07	8.57132e+06	1.88955e+06	1.87131e+06	1.77969e+06	1.7264e+06	1.53831e+06	1.31374e+06	2.38716e+06	2.32121e+06	2.22575e+06	1.91049e+06	6.94486e+06	4.51623e+06	2.43662e+06	2.16117e+06	1.84292e+06	1.35585e+07	1.39146e+07	1.40113e+07	2.4379e+06	1.70778e+06	2.74856e+06
Com_1033_pos	N6-Succinyl Adenosine	1.29265e+07	1.20248e+07	1.04226e+07	707604	780528	822842	796565	806085	796488	894987	816289	888447	1.85328e+06	558641	1.23008e+06	829606	806299	767026	2.01033e+06	1.63366e+06	1.85844e+06	197207	346329	424736
Com_1034_pos	2-Phenylglycine	10455300	9.82619e+06	8.62468e+06	1.24553e+06	1.35349e+06	1.40838e+06	1.42677e+06	1.44391e+06	1.4268e+06	2.05683e+06	1.54481e+06	2.37296e+06	1.17633e+07	1.25005e+07	1.23746e+07	1.84756e+06	1.61777e+06	1.35594e+06	1.24138e+07	1.16075e+07	1.22509e+07	9.31792e+06	5.83182e+06	7.48162e+06
Com_1036_pos	MQH	1.28495e+07	1.2004e+07	1.04591e+07	1.32112e+06	1.42435e+06	1.47171e+06	1.5441e+06	1.51924e+06	1.45835e+06	1.64515e+06	1.49471e+06	1.63891e+06	1.38192e+06	1.34853e+06	1.39253e+06	1.53942e+06	1.45503e+06	1.34182e+06	1.15123e+06	982352	1.08813e+06	1.18552e+06	686261	957134
Com_1135_pos	2-Phenylacetamide	5.63433e+06	4.76739e+06	3.62274e+06	1.94709e+06	2.37364e+06	2.70712e+06	2.91481e+06	2.21244e+06	1.4576e+06	2.48523e+06	2.37153e+06	2.36224e+06	889590	4.19864e+06	2.595e+06	1.93029e+06	1.91411e+06	1.86003e+06	1.1688e+07	9.67511e+06	1.08952e+07	2.21194e+06	2.37451e+06	2.8322e+06
Com_1163_pos	2-acetamido-3-(4-methoxyphenyl)propanoic acid	1.07002e+07	1.01765e+07	9.06001e+06	741119	735775	701578	1.01938e+06	858888	678032	918161	922965	825913	1.00198e+07	9.98683e+06	1.02034e+07	683430	842116	984127	1.03815e+07	9.97979e+06	1.03842e+07	2.55958e+06	1.51842e+06	1.62873e+06
Com_1210_pos	N-Acetyl-aspartic acid	638991	618953	562859	4.86349e+06	4.73385e+06	4.41857e+06	5.17914e+06	4.72932e+06	4.16735e+06	5.41096e+06	4.24157e+06	6.06501e+06	214991	508625	369044	4.04937e+06	5.29183e+06	6.4295e+06	710420	594589	665554	2.8971e+07	3.18117e+07	3.32188e+07
Com_1214_pos	5-Hydroxyindole	8.28705e+06	8.72872e+06	8.66193e+06	1.09702e+06	1.21752e+06	1.29027e+06	1.65678e+06	1.51812e+06	1.34346e+06	2.03847e+06	1.6989e+06	2.18391e+06	9.10324e+06	9.20112e+06	9.33522e+06	970637	1.31543e+06	1.63418e+06	9.87591e+06	8.04981e+06	9.14212e+06	3.50797e+06	2.59519e+06	2.49132e+06
Com_1262_pos	Obscurolide A1	8.23256e+06	8.47579e+06	8.22528e+06	1.89771e+06	2.10628e+06	2.23226e+06	2.16641e+06	2.15526e+06	2.093e+06	2.49525e+06	2.27377e+06	2.47909e+06	4.3309e+06	3.51163e+06	3.99969e+06	2.24225e+06	2.14116e+06	1.99767e+06	8.20355e+06	5.37065e+06	6.92284e+06	979046	970113	1.57073e+06
Com_1283_pos	Valine	9.25363e+06	8.50281e+06	7.25669e+06	7.04047e+06	7.70643e+06	8.07017e+06	9.10059e+06	1.04384e+07	1.15288e+07	1.14028e+07	1.1279e+07	1.04407e+07	1.85776e+06	1.04022e+06	1.47797e+06	7.45105e+06	7.99789e+06	8.38636e+06	2.72919e+06	2.01304e+06	2.41854e+06	8.34137e+06	7.3406e+06	7.13483e+06
Com_1370_pos	Theanine	8.42112e+06	5.64978e+06	2.54932e+06	404943	415076	408931	447059	438623	419784	509010	478124	491418	121214	111273	118569	415251	422325	421036	116085	110473	115545	152844	197231	217824
Com_1392_pos	N,N-dimethyl-9H-purin-6-amine	1.74159e+06	1.61351e+06	1.39144e+06	1.08675e+06	1.18095e+06	1.22884e+06	1.24489e+06	1.25984e+06	1.24492e+06	1.44562e+06	1.34788e+06	1.40567e+06	4.27648e+06	7.15097e+06	5.828e+06	1.28068e+06	1.2442e+06	1.18309e+06	8.57384e+06	7.10001e+06	7.99366e+06	1.10012e+06	1.13304e+06	643321
Com_1450_pos	Mesalamine	1.14753e+06	1.12045e+06	1.02811e+06	6.46336e+06	6.5493e+06	6.37841e+06	7.31467e+06	6.72928e+06	5.98431e+06	7.59992e+06	6.3102e+06	8.16584e+06	7.97211e+06	1.28239e+06	4.71979e+06	7.09419e+06	6.47272e+06	5.72308e+06	884749	937630	929413	2.63054e+06	3.36436e+06	3.02962e+06
Com_1459_pos	Vindoline	7.487e+06	6.65523e+06	5.43579e+06	1.23706e+06	1.39505e+06	1.49834e+06	1.60569e+06	1.54544e+06	1.44853e+06	1.56093e+06	1.40054e+06	1.57266e+06	4.89892e+06	5.83905e+06	5.47636e+06	1.3788e+06	1.33372e+06	1.26223e+06	4.19591e+06	3.12742e+06	3.7349e+06	1.77481e+06	2.07174e+06	2.04998e+06
Com_1477_pos	Norfenefrine	7.33576e+06	6.73513e+06	5.74217e+06	1.93175e+06	2.31444e+06	2.60637e+06	2.63035e+06	2.2565e+06	1.82914e+06	2.77158e+06	2.48951e+06	2.78969e+06	3.94434e+06	1.22104e+06	2.63434e+06	2.43314e+06	3.07209e+06	3.65021e+06	1.21778e+06	1.23164e+06	1.2492e+06	1.94955e+06	1.56773e+06	1.46145e+06
Com_1508_pos	L-Leucyl-L-alanine Hydrate	7.0002e+06	6.49692e+06	5.61517e+06	840045	917252	958488	1.0049e+06	1.0111e+06	993307	1.10675e+06	986194	1.1219e+06	178624	172885	179270	1.0138e+06	965437	897958	422099	154511	294071	318609	457484	490965
Com_1537_pos	C-8 Ceramide-1-phosphate	361093	324267	268551	1.68231e+06	1.81413e+06	1.87481e+06	2.04558e+06	1.91363e+06	1.73631e+06	1.76999e+06	1.66816e+06	1.70324e+06	234406	746183	500100	1.4929e+06	1.42373e+06	1.32637e+06	7.25465e+06	4.33975e+06	5.91314e+06	774662	705658	624894
Com_1549_pos	methyl 1-isopropyl-1H-1,2,3-benzotriazole-5-carboxylate	4.85919e+06	4.46882e+06	3.81812e+06	563516	590385	594102	676593	650118	608226	684768	611584	692735	1.81417e+06	6.00452e+06	3.98753e+06	1.05174e+06	818143	568347	2.64572e+06	4.89494e+06	3.84573e+06	4.47671e+06	4.69878e+06	4.00264e+06
Com_1552_pos	5-Hydroxytryptophan	6.75375e+06	5.76502e+06	4.44047e+06	3.42527e+06	3.83351e+06	4.0914e+06	4.14278e+06	4.18221e+06	4.12246e+06	4.77992e+06	4.35693e+06	4.74768e+06	4.87447e+06	5.5321e+06	5.30735e+06	4.28274e+06	4.38642e+06	4.40324e+06	4.49287e+06	4.80271e+06	4.74075e+06	1.32351e+06	2.03687e+06	2.0952e+06
Com_1575_pos	6-methyl-7-nitro-2,3-dihydro-1,4-benzodioxine	4.65946e+06	5.37378e+06	5.77507e+06	1.0056e+06	1.06462e+06	1.0819e+06	1.1296e+06	1.11662e+06	1.07717e+06	1.29175e+06	1.18733e+06	1.27315e+06	759713	763941	777063	1.13303e+06	1.0836e+06	1.01272e+06	2.32042e+06	1.63508e+06	2.0173e+06	573482	734741	538256
Com_1577_pos	Xanthosine	1.24081e+06	1.20042e+06	1.0901e+06	1.39411e+06	1.52546e+06	1.59699e+06	1.63016e+06	1.61176e+06	1.55514e+06	1.90758e+06	1.71658e+06	1.91691e+06	6.96243e+06	1.30106e+06	4.21438e+06	1.64269e+06	1.5904e+06	1.50661e+06	721143	671954	710479	628118	736987	828221
Com_1581_pos	8-Aminooctanoic acid	3.78505e+06	3.60725e+06	3.21932e+06	709681	717865	697898	699209	687541	659568	760742	705779	743254	3.87087e+06	4.87487e+06	4.46033e+06	718891	670452	608736	6.95023e+06	6.40607e+06	6.81171e+06	781196	1.1234e+06	765074
Com_1584_pos	Methanandamide	6.57635e+06	3.79791e+06	798238	4.77286e+06	4.76825e+06	4.57666e+06	3.78488e+06	5.20903e+06	6.50964e+06	5.43445e+06	4.58133e+06	5.77e+06	507902	484493	506121	5.03951e+06	4.78205e+06	4.4299e+06	407165	633301	530638	2.25771e+06	2.22037e+06	2.42495e+06
Com_1617_pos	1,3,7-Trimethyluric acid	5.84566e+06	5.3205e+06	4.48541e+06	606266	1.12929e+06	1.60803e+06	725526	1.05083e+06	1.35122e+06	1.47279e+06	1.34296e+06	1.46235e+06	5.66981e+06	6.23447e+06	6.07118e+06	1.97033e+06	1.76287e+06	1.52051e+06	1.78579e+06	6.35132e+06	4.14993e+06	1.66521e+06	1.57511e+06	2.34681e+06
Com_1650_pos	ethyl 3-hydroxy-4,6-dimethoxy-2-oxoindoline-3-carboxylate	5.51841e+06	4.64805e+06	3.50693e+06	1.55088e+06	1.65037e+06	1.68513e+06	1.41104e+06	1.55316e+06	1.65844e+06	2.14602e+06	1.79507e+06	2.29259e+06	5.43255e+06	5.0327e+06	5.33728e+06	1.63355e+06	1.4674e+06	1.27218e+06	6.4e+06	5.34636e+06	5.99064e+06	750256	915882	867246
Com_1724_pos	Pantetheine	485116	492184	470580	1.76674e+06	1.95724e+06	2.07098e+06	2.03109e+06	2.02888e+06	1.97854e+06	2.30059e+06	2.13164e+06	2.25043e+06	3.25371e+06	1.78197e+06	2.5682e+06	2.1152e+06	2.01528e+06	1.87546e+06	5.99058e+06	4.90788e+06	5.55821e+06	637937	1.0812e+06	1.00054e+06
Com_1736_pos	ethyl 3-oxo-5,6-diphenyl-2,3-dihydropyridazine-4-carboxylate	664611	583711	468808	491313	553016	593032	594146	584231	560461	646433	599728	631573	5.87754e+06	3.32791e+06	4.69478e+06	610870	569709	517267	3.11193e+06	2.70132e+06	2.96476e+06	591306	717609	629364
Com_1737_pos	Xanthurenic acid	5.30032e+06	4.58519e+06	3.60297e+06	1.26166e+06	1.4026e+06	1.48854e+06	1.54565e+06	1.52543e+06	1.46904e+06	1.67454e+06	1.56843e+06	1.62116e+06	3.90675e+06	6.10698e+06	5.107e+06	1.51166e+06	1.44326e+06	1.34627e+06	4.67056e+06	4.97251e+06	4.91796e+06	591706	683332	1.01412e+06
Com_1743_pos	Linustatin	1.77006e+06	1.72467e+06	1.57882e+06	2.76629e+06	2.95503e+06	3.02789e+06	3.18058e+06	3.06069e+06	2.86822e+06	3.10864e+06	2.83364e+06	3.08759e+06	5.83768e+06	4.31954e+06	5.18018e+06	2.72584e+06	2.55461e+06	2.3328e+06	5.60481e+06	4.76527e+06	5.28874e+06	1.12547e+06	1.16062e+06	1.17125e+06
Com_1749_pos	2-(tert-butyl)-6,7-dimethoxy-4H-3,1-benzoxazin-4-one	5.50871e+06	5.04205e+06	4.28169e+06	1.53906e+06	1.66934e+06	1.73416e+06	1.74445e+06	1.74159e+06	1.69744e+06	2.02367e+06	1.84405e+06	2.01056e+06	2.34099e+06	1.93975e+06	2.18318e+06	1.81848e+06	1.7365e+06	1.62012e+06	4.72387e+06	3.81261e+06	4.35361e+06	430449	786769	906875
Com_1765_pos	PB-22 N-(4-Hydroxypentyl)-3-carboxyindole metabolite	143889	131605	111655	728104	757064	756335	839129	816895	775288	773972	703317	770915	5.67079e+06	121786	2.95422e+06	682993	657599	619183	84617.3	80643.6	84283.1	269966	313168	306033
Com_1789_pos	Tetramethylpyrazine	1.29498e+06	1.2712e+06	1.17336e+06	940907	1.03256e+06	1.08372e+06	1.05534e+06	1.14921e+06	1.21582e+06	1.20579e+06	1.11783e+06	1.17892e+06	2.24929e+06	2.27707e+06	2.30844e+06	1.05048e+06	1.01442e+06	958264	5.53724e+06	4.59537e+06	5.16763e+06	669181	496971	840911
Com_1827_pos	PC (14:0e/2:0)	695262	459692	197344	957677	1.22631e+06	1.44686e+06	1.85711e+06	1.55562e+06	1.21724e+06	1.60641e+06	1.61733e+06	1.44251e+06	500845	659277	591663	1.7839e+06	1.96822e+06	2.11355e+06	5.26668e+06	2.55663e+06	3.98989e+06	4.92341e+06	3.35537e+06	3.23261e+06
Com_1895_pos	Oleoyl ethanolamide	86269.2	78554.1	66263	433881	470770	489196	504487	505228	493988	520227	479287	511622	204742	475109	346724	514653	461517	399242	4.89314e+06	2.84322e+06	3.94554e+06	302275	340912	220124
Com_1901_pos	2-Aminopimelic acid	665797	476087	258643	6.80765e+06	6.66286e+06	6.25678e+06	6.79396e+06	6.21291e+06	5.48453e+06	4.82669e+06	4.03444e+06	5.15926e+06	111630	158606	137821	2.67466e+06	3.36221e+06	3.98317e+06	507964	267199	395333	1.33867e+07	1.42631e+07	1.59474e+07
Com_1953_pos	tert-Butyl N-[1-(aminocarbonyl)-3-methylbutyl]carbamate	4.38154e+06	3.92133e+06	3.23269e+06	597520	652765	682412	711917	709897	691042	771922	703441	766886	111165	117194	116463	701115	679000	643440	114544	109995	114515	273655	319745	346009
Com_1997_pos	Heroin-d3	4.24571e+06	3.86554e+06	3.26019e+06	693132	749015	775524	775921	756379	718899	811735	734557	811605	3.63834e+06	3.66274e+06	3.72355e+06	717249	676435	622226	3.86694e+06	2.68106e+06	3.33948e+06	1.29853e+06	1.51084e+06	1.40771e+06
Com_2014_pos	N-(9-oxodecyl)acetamide	4.19065e+06	2.43883e+06	544948	3.0418e+06	2.66529e+06	2.18427e+06	2.48223e+06	2.81943e+06	3.08976e+06	3.09699e+06	2.38147e+06	3.51756e+06	408103	385202	404586	3.03846e+06	2.58306e+06	2.07651e+06	268857	281658	280763	866742	1.02461e+06	1.15781e+06
Com_2102_pos	1-(3,4-dimethoxyphenyl)ethan-1-one oxime	951120	1.08103e+06	1.14796e+06	1.07083e+06	1.48858e+06	1.84795e+06	2.14744e+06	1.88195e+06	1.57184e+06	1.8185e+06	1.85637e+06	1.60744e+06	2.27676e+06	2.22067e+06	2.29369e+06	1.54095e+06	1.56151e+06	1.55116e+06	3.7788e+06	3.99995e+06	3.96716e+06	1.61434e+06	1.37281e+06	1.26985e+06
Com_2121_pos	N-(3-methyl-1-phenyl-1H-pyrazol-5-yl)-2-morpholinoacetamide	3.84135e+06	3.53399e+06	3.02077e+06	723782	772632	791184	795554	800052	785575	791450	715660	791864	3.54541e+06	3.88842e+06	3.79125e+06	701913	661159	607313	3.78581e+06	3.25978e+06	3.59325e+06	1.63818e+06	997004	966186
Com_2170_pos	3'-O-Methyluridine	763084	734896	663899	1.42631e+06	1.58133e+06	1.67435e+06	1.74009e+06	1.7515e+06	1.72137e+06	2.01076e+06	1.86178e+06	1.96824e+06	3.85799e+06	2.991e+06	3.49299e+06	1.69972e+06	1.65471e+06	1.57693e+06	3.1741e+06	2.6214e+06	2.95571e+06	1.02708e+06	778457	917329
Com_2179_pos	PE (15:0/16:1)	475120	435539	370588	2.34156e+06	2.56669e+06	2.69116e+06	2.63651e+06	2.65762e+06	2.6157e+06	2.83027e+06	2.68684e+06	2.70415e+06	344561	358075	358344	2.63694e+06	2.45966e+06	2.23368e+06	309086	306625	314013	567746	1.10765e+06	1.16253e+06
Com_2328_pos	Arecoline	1.46962e+06	1.4758e+06	1.396e+06	3.27087e+06	3.30205e+06	3.20373e+06	2.8872e+06	2.67315e+06	2.39569e+06	3.30565e+06	3.00973e+06	3.28675e+06	2.05763e+06	3.56299e+06	2.86651e+06	3.07525e+06	3.05717e+06	2.97854e+06	2.82725e+06	3.33468e+06	3.14258e+06	1.73911e+06	1.69775e+06	1.87632e+06
Com_2366_pos	3-[(5-nitropyridin-2-yl)oxy]-1H-indazole	3.17491e+06	2.91133e+06	2.47815e+06	833860	910957	952330	1.45614e+06	1.39102e+06	1.29291e+06	1.45001e+06	1.44967e+06	1.31224e+06	3.31697e+06	1.74493e+06	2.58157e+06	3.2258e+06	2.56007e+06	1.84365e+06	1.37451e+06	764887	1.09109e+06	228746	446216	482868
Com_2382_pos	N,N-Dimethyldecylamine N-oxide	3.11606e+06	2.07223e+06	907675	696700	742055	758311	796551	1.07534e+06	1.32863e+06	959131	823590	1.00333e+06	3.30383e+06	1.27421e+06	2.3348e+06	940694	837785	718286	2.59796e+06	1.9288e+06	2.30864e+06	575449	771387	640257
Com_2523_pos	Alanyltyrosine	2.83769e+06	2.67816e+06	2.36261e+06	1.00421e+06	1.10161e+06	1.15582e+06	1.18643e+06	1.20817e+06	1.20127e+06	1.27613e+06	1.14976e+06	1.28097e+06	2.28795e+06	2.26353e+06	2.32125e+06	1.17298e+06	1.11832e+06	1.04151e+06	1.98479e+06	2.02898e+06	2.04702e+06	627831	504214	733167
Com_2567_pos	N-Acetyl-L-glutamic acid	2.7442e+06	2.51514e+06	2.13956e+06	5.16368e+06	4.76848e+06	4.18629e+06	3.84451e+06	3.90585e+06	3.87457e+06	4.71224e+06	3.99179e+06	4.98391e+06	590331	1.88917e+06	1.26455e+06	2.8847e+06	3.37733e+06	3.80307e+06	1.97285e+06	1.68792e+06	1.86699e+06	1.61936e+06	2.25001e+06	2.37544e+06
Com_2583_pos	Spermine	1.33586e+06	1.90626e+06	2.36562e+06	2.15042e+06	2.3501e+06	2.45761e+06	2.73166e+06	2.59272e+06	2.3923e+06	2.65407e+06	2.36745e+06	2.68793e+06	446917	424462	444403	2.19394e+06	2.09361e+06	1.95183e+06	402664	388650	403570	696949	1.042e+06	1.00306e+06
Com_2649_pos	Boc-beta-cyano-L-alanine	2.36693e+06	2.08706e+06	1.68561e+06	1.96254e+06	2.32046e+06	2.58738e+06	2.88462e+06	3.00623e+06	3.05655e+06	2.96968e+06	2.37572e+06	3.2808e+06	791843	1.0311e+06	929702	2.20678e+06	2.08708e+06	1.92605e+06	2.71068e+06	1.94123e+06	2.37247e+06	1.16057e+06	938784	1.08316e+06
Com_2658_pos	N-(1,3-benzodioxol-5-yl)-2-methyl-5-(piperidinosulfonyl)-3-furamide	2.39169e+06	2.00279e+06	1.49723e+06	696526	753020	779983	819561	824503	809892	850259	778319	841222	1.60086e+06	2.31732e+06	1.99827e+06	760709	727053	679000	2.34714e+06	1.83662e+06	2.13372e+06	1.01966e+06	1.01349e+06	1.17105e+06
Com_2677_pos	Phosphocholine	1.56821e+06	1.3929e+06	1.13646e+06	1.15179e+06	2.46799e+06	3.6874e+06	903421	1.47832e+06	2.01815e+06	3.56878e+06	4.06973e+06	2.72795e+06	303619	294132	304853	1.30489e+06	1.7403e+06	2.14126e+06	1.45003e+06	1.14581e+06	1.32388e+06	7.30408e+06	5.24993e+06	6.90088e+06
Com_2784_pos	2-[(carboxymethyl)(methyl)amino]-5-methoxybenzoic acid	1.27574e+06	1.04391e+06	751261	1.1246e+06	1.20501e+06	1.23817e+06	1.31111e+06	1.35496e+06	1.36667e+06	1.46833e+06	1.3348e+06	1.46203e+06	502592	1.72287e+06	1.13499e+06	1.33215e+06	1.24937e+06	1.14185e+06	1.58996e+06	1.36364e+06	1.50634e+06	373183	560262	658169
Com_2786_pos	3-(1-benzylpiperidin-4-yl)-3H-[1,2,3]triazolo[4,5-b]pyridine	2.33176e+06	1.99731e+06	1.5465e+06	982525	1.03691e+06	1.05063e+06	1.01889e+06	1.02569e+06	1.00817e+06	1.08248e+06	995009	1.06685e+06	136018	139657	140594	932957	882686	814937	122553	109735	118467	328379	425139	373175
Com_2834_pos	Norharman	2.12773e+06	1.82178e+06	1.40971e+06	2.20788e+06	2.25581e+06	2.21528e+06	2.48916e+06	2.44015e+06	2.33327e+06	2.44805e+06	2.24977e+06	2.41318e+06	1.51947e+06	1.62554e+06	1.60395e+06	2.68623e+06	2.36815e+06	2.00317e+06	1.26104e+06	1.28298e+06	1.29745e+06	988154	1.64058e+06	1.39632e+06
Com_2949_pos	P-Aminohippuric Acid	526233	801273	1.02964e+06	835815	940413	1.00813e+06	959257	953836	925794	1.09419e+06	994337	1.08984e+06	1.74918e+06	1.84484e+06	1.83295e+06	1.01365e+06	991559	949829	2.148e+06	398191	1.29855e+06	315228	425882	490389
Com_2960_pos	D-Sphingosine	175487	152972	121547	825989	857204	854804	896532	866191	815309	884835	817382	868018	213459	187048	204259	716798	669445	608836	2.13225e+06	1.01101e+06	1.60306e+06	274028	326843	325099
Com_2973_pos	N-gamma-Acetyl-N-2-Formyl-5-Methoxykynurenamine	1.3341e+06	1.22794e+06	1.05024e+06	1.16156e+06	1.2593e+06	1.30765e+06	1.37405e+06	1.36387e+06	1.32136e+06	1.45824e+06	1.34518e+06	1.43242e+06	1.6424e+06	1.67401e+06	1.69137e+06	1.41046e+06	1.33789e+06	1.23883e+06	1.58411e+06	1.59837e+06	1.62306e+06	602869	747842	670799
Com_3009_pos	Porphobilinogen	1.94949e+06	1.81601e+06	1.57675e+06	1.84931e+06	1.95894e+06	1.99176e+06	2.02133e+06	2.45772e+06	2.83582e+06	2.42397e+06	2.20901e+06	2.40807e+06	1.30117e+06	1.3551e+06	1.3547e+06	2.01801e+06	1.96243e+06	1.86799e+06	1.32813e+06	1.18232e+06	1.28033e+06	643298	923642	1.04208e+06
Com_3058_pos	L-Tyrosinemethylester	1.88153e+06	1.68378e+06	1.38794e+06	2.46793e+06	2.72851e+06	2.88209e+06	2.61946e+06	2.82071e+06	2.95506e+06	2.97719e+06	2.78964e+06	2.88121e+06	1.4432e+06	1.28821e+06	1.39302e+06	2.39531e+06	2.32439e+06	2.20746e+06	1.74675e+06	1.21183e+06	1.50888e+06	930224	1.18304e+06	1.28969e+06
Com_3101_pos	Palmitoylethanolamide	130319	106772	77005	581309	566668	529805	686465	623487	545723	609719	584312	577058	66382.4	75148.4	72180.7	515256	488032	451144	1.92125e+06	1.30248e+06	1.6441e+06	241247	250247	259576
Com_3154_pos	N-Acetyl-L-leucine	1.75275e+06	1.58706e+06	1.32893e+06	2.54559e+06	2.65236e+06	2.65512e+06	2.03603e+06	1.94245e+06	1.8028e+06	3.36872e+06	3.16144e+06	3.25517e+06	1.11997e+06	774132	965990	3.32159e+06	2.78027e+06	2.1839e+06	866413	771417	835293	946473	1.17365e+06	1.30414e+06
Com_3209_pos	NNK	175487	157278	129907	884016	920128	920156	909753	898104	865156	900195	863949	850709	295187	1.85316e+06	1.09566e+06	748437	754581	745783	1.31529e+06	1.4155e+06	1.3927e+06	342230	349077	317501
Com_3216_pos	6-Hydroxymelatonin	956296	851860	697801	1.05976e+06	1.42528e+06	1.73491e+06	1.2752e+06	1.28116e+06	1.25674e+06	1.41076e+06	1.25714e+06	1.43002e+06	1.77618e+06	1.32245e+06	1.5803e+06	1.24666e+06	1.18143e+06	1.09281e+06	1.73705e+06	1.57085e+06	1.68703e+06	435868	627744	767809
Com_3265_pos	Propionyl-L-carnitine	1.58465e+06	1.55151e+06	1.42799e+06	1.43683e+06	1.62876e+06	1.75682e+06	1.93079e+06	1.72264e+06	1.47364e+06	1.84396e+06	1.90713e+06	1.60517e+06	279935	324226	308122	1.72871e+06	1.92564e+06	2.08443e+06	294690	238015	271680	525007	748278	846575
Com_3405_pos	LDGTS 8:0	1.18389e+06	1.17888e+06	1.10519e+06	656521	724472	764012	737474	748650	742071	729341	668676	720544	421989	573587	507744	649678	621074	580172	1.55764e+06	1.45773e+06	1.53784e+06	215167	311626	301956
Com_3421_pos	LDGTS 6:0	1.11408e+06	1.22804e+06	1.27045e+06	569236	633577	673071	696687	685807	658662	745174	693447	725932	648687	946134	813359	657874	618885	567641	879938	793461	853433	319449	304498	305457
Com_3427_pos	DL-Tryptophan	1.30998e+06	1.32595e+06	1.26469e+06	865277	940919	979663	1.03485e+06	1.02452e+06	989886	1.07953e+06	999121	1.05712e+06	412722	404427	416746	996626	943967	872616	921198	637355	794862	503830	451342	506503
Com_3444_pos	N'-(4-methoxybenzoyl)-2-[(1-naphthylmethyl)thio]acetohydrazide	765708	720335	633000	879260	952721	988819	1.02367e+06	1.00467e+06	961840	1.12328e+06	1.06082e+06	1.07876e+06	1.12192e+06	943713	1.05347e+06	1.01675e+06	957009	878317	950540	1.00863e+06	999179	330174	446008	496781
Com_3486_pos	NKK	1.20228e+06	1.00522e+06	749598	1.35423e+06	1.47262e+06	1.53326e+06	1.57895e+06	1.5525e+06	1.48923e+06	1.57146e+06	1.37837e+06	1.61488e+06	1.23629e+06	1.52078e+06	1.40611e+06	1.30822e+06	1.24863e+06	1.16432e+06	1.37061e+06	893522	1.15471e+06	796470	633149	605983
Com_3516_pos	Sphingosine (d18:1)	313326	262454	196293	1.37042e+06	1.49029e+06	1.55172e+06	1.70369e+06	1.83469e+06	1.92217e+06	1.8488e+06	1.99097e+06	1.53056e+06	537923	427341	492285	1.33374e+06	1.35497e+06	1.34936e+06	1.43714e+06	959884	1.22248e+06	673146	622635	775843
Com_3527_pos	N-[3-(1H-imidazol-1-yl)propyl]-5-methoxy-1H-indole-2-carboxamide	1.18509e+06	845468	456596	608859	657947	681234	681582	664416	631493	713042	645247	712928	1.29416e+06	1.27741e+06	1.3115e+06	630044	594192	546574	720763	1.09589e+06	926495	673814	581234	525529
Com_3598_pos	Lysopc 16:1	331022	332970	315523	870918	947883	987677	961747	974637	964413	980546	903859	963847	468835	244224	363660	943595	888214	815243	1.347e+06	670307	1.02882e+06	352011	422691	428675
Com_3633_pos	6,7-dihydro-5H-dibenzo[d,f][1,3]diazepin-6-one	1.04393e+06	990485	879342	920744	952227	946368	934279	905587	855418	879162	777712	896882	1.04895e+06	1.0983e+06	1.0951e+06	825309	789829	738709	1.31166e+06	1.06239e+06	1.21077e+06	333615	355592	332419
Com_3645_pos	4-Aminobiphenyl	154923	141697	120217	783938	815119	814334	903477	881166	837958	1.04453e+06	933154	1.05643e+06	1.29393e+06	125363	723839	759603	788731	802241	91106.2	125830	110637	290668	337184	432798
Com_3777_pos	Adipamide	674799	579129	449723	1.05857e+06	1.39183e+06	1.67051e+06	1.24435e+06	1.23057e+06	1.18762e+06	1.54465e+06	1.23795e+06	1.70423e+06	266646	763706	525479	1.4941e+06	1.35198e+06	1.18308e+06	931888	1.13035e+06	1.05174e+06	574267	518077	623485
Com_3826_pos	3-[1-(dimethylamino)-1H-pyrrol-2-yl]-2-(2-furylcarbonyl)acrylonitrile	349105	382409	393437	1.61005e+06	1.50633e+06	1.34354e+06	1.47559e+06	1.4008e+06	1.2928e+06	1.40678e+06	1.24455e+06	1.43503e+06	225685	193741	213907	1.18795e+06	1.38388e+06	1.55241e+06	318388	248162	288940	3.0978e+06	2.42539e+06	3.40928e+06
Com_3855_pos	TPH	336048	292341	231604	563758	620272	652461	664878	647605	614973	692681	641295	678098	1.10131e+06	116042	620848	618841	596614	562572	135552	99037.3	119641	143493	280105	297991
Com_3938_pos	Cinnamoylglycine	977145	814530	604468	1.38896e+06	1.84999e+06	2.23848e+06	1.31827e+06	1.65479e+06	1.95207e+06	1.6627e+06	1.2843e+06	1.88274e+06	596645	588406	604376	1.78382e+06	1.48258e+06	1.15199e+06	548463	508559	539081	521160	700687	715178
Com_3989_pos	VNH	816460	846583	827392	509659	545837	560609	617744	604922	577755	648675	606717	628854	401426	446581	432483	573828	545596	506560	364899	363723	371597	241208	279699	382691
Com_4063_pos	5-S-cysteinyldopaquinone	175877	228964	268714	771513	826641	849352	883255	889802	875247	926807	842457	922891	278942	108197	197441	851331	1.20372e+06	1.53226e+06	226295	352747	295311	2.5844e+06	1.60992e+06	1.58101e+06
Com_4081_pos	5-Hydroxytryptophol	481513	531589	550699	1.6134e+06	1.91626e+06	2.14398e+06	2.78427e+06	2.39549e+06	1.9499e+06	2.43183e+06	2.03491e+06	2.59715e+06	651689	398790	535745	1.72943e+06	1.7576e+06	1.75095e+06	927030	881158	922176	731422	946832	1.11777e+06
Com_4108_pos	TQH	103729	103582	97402.2	439878	469567	480842	483498	486231	477433	476046	425500	481255	146979	599331	380618	426587	401819	369094	901169	584460	757671	125575	181055	187813
Com_4138_pos	N-Butylbenzenesulfonamide	560866	482299	375637	562529	777500	961981	782366	717378	635378	624320	589043	600138	149718	560926	362429	526056	551212	565452	542870	424825	493525	278975	229164	253857
Com_4203_pos	Dopamine	734434	685280	596207	1.95973e+06	2.29491e+06	2.54009e+06	2.01761e+06	2.09081e+06	2.11442e+06	2.39713e+06	1.8692e+06	2.69676e+06	411076	859190	647836	2.15876e+06	2.14452e+06	2.08782e+06	379777	374614	384740	777182	1.12764e+06	991669
Com_4434_pos	4-morpholinobenzoic acid	578778	591351	569476	795301	814116	801005	907924	868539	808557	882144	816885	863390	444060	610747	537952	863078	818672	758055	529122	541793	546166	296466	376241	410471
Com_4484_pos	Clofencet-potassium	433246	417406	377251	434333	480813	508437	521148	509354	485481	555564	514948	543268	663606	524518	605943	497847	478298	449277	250470	448907	356682	205487	276724	283722
Com_4515_pos	Tyramine	560261	566330	539408	695846	1.02892e+06	1.32164e+06	1.28002e+06	1.04343e+06	782088	974150	953747	901777	208818	238551	228158	968317	1.06413e+06	1.13887e+06	181281	213843	201513	340385	358159	459679
Com_4524_pos	N-Acetyl-D-tryptophan	612812	520450	397770	873358	951487	992302	1.07224e+06	1.05555e+06	1.01382e+06	1.12786e+06	1.04788e+06	1.10043e+06	261014	245651	258399	1.03902e+06	980575	902712	447994	258328	360224	232320	466909	498532
Com_4646_pos	LPC 12:0	97412.7	89753.6	76866.2	496489	535836	554169	517211	518060	506624	559364	518264	547192	67448.6	70044.8	70121.7	507695	478703	440233	585722	270262	436552	128523	217048	208763
Com_4823_pos	N-Formylkynurenine	246998	254204	246601	619335	670745	695851	720376	701106	665210	806417	746085	789948	149620	136992	146172	727654	708236	674794	197416	142365	173288	249870	320314	361364
Com_4836_pos	3-Methoxytyramine	428837	421973	390527	911938	1.15915e+06	1.36091e+06	1.37354e+06	1.17329e+06	945217	1.26835e+06	1.23658e+06	1.17932e+06	420151	225699	329384	938793	1.06916e+06	1.17835e+06	240773	197964	223756	328054	661141	695142
Com_4880_pos	N-(4-morpholinophenyl)-4-(1H-pyrazol-1-yl)benzamide	151977	151131	141482	440509	479212	499122	477493	478088	467344	477356	458678	450571	200032	219429	213925	410028	391018	364264	206887	450550	335293	144297	192118	179230
Com_4894_pos	Levodopa	60521.1	60887.4	57706.8	268504	287921	296048	305794	303834	294669	406691	344542	430108	264797	166199	219808	345602	320424	288901	249078	147894	202456	77395.5	142943	164201
Com_4927_pos	5-Hydroxyindole-2-carboxylic acid	415541	358776	281112	835492	965967	1.05856e+06	833699	1.08464e+06	1.30987e+06	975847	883932	974824	233851	363217	304505	925923	846377	750071	334173	264659	305405	296579	406544	433458
Com_5693_pos	N-lactoyl-phenylalanine	46063.7	43205.1	37829.7	846652	795505	713161	319498	306659	286548	294873	242135	319527	39316.8	58786.4	50032.6	280838	335177	382879	34876.3	32978.6	34606	91086.9	148084	122398
Com_158_pos	L-Pipecolate	1.85808e+07	1.85583e+07	1.74549e+07	8.37963e+07	7.8087e+07	6.93154e+07	5.40779e+07	5.83745e+07	6.12867e+07	5.19412e+07	5.32284e+07	4.57073e+07	2.11303e+08	6.30238e+07	1.39907e+08	4.98096e+07	4.4853e+07	3.90083e+07	7.01726e+07	7.8685e+07	7.59174e+07	2.28717e+07	4.11788e+07	4.77968e+07
Com_1480_pos	Phenylacetylglycine	7.26528e+06	6.33226e+06	5.03037e+06	2.5615e+06	2.47632e+06	2.29402e+06	2.72357e+06	2.76847e+06	2.74771e+06	3.16193e+06	2.79123e+06	3.2315e+06	724547	746496	750232	2.55813e+06	2.50456e+06	2.40139e+06	799919	747356	789110	895937	1.27989e+06	1.36104e+06
Com_2955_pos	3-(3,4-Dihydroxyphenyl)-2-Methylalanine	1.69741e+06	1.4719e+06	1.16065e+06	3.2369e+06	3.04277e+06	2.72931e+06	4.01252e+06	3.52736e+06	2.95855e+06	4.01311e+06	3.70374e+06	3.94028e+06	1.06659e+06	230701	661621	2.35738e+06	2.80967e+06	3.20633e+06	1.98461e+06	1.44286e+06	1.74801e+06	2.02302e+06	1.36617e+06	1.6355e+06
Com_3191_pos	D-Phenylalanine	1.49298e+06	1.40977e+06	1.24444e+06	1.16267e+06	1.22213e+06	1.23367e+06	1.34059e+06	1.21562e+06	1.06183e+06	1.45482e+06	1.43162e+06	1.33946e+06	1.25829e+06	1.27754e+06	1.29327e+06	1.0675e+06	1.15215e+06	1.21399e+06	1.43438e+06	1.2369e+06	1.36235e+06	857183	954674	825781
Com_4545_pos	PE (16:0/17:1)	239017	211719	172087	1.21109e+06	1.2962e+06	1.33047e+06	1.27939e+06	1.26086e+06	1.21244e+06	1.34333e+06	1.28479e+06	1.27393e+06	153459	164660	162241	1.22463e+06	1.1362e+06	1.02528e+06	143564	141068	145162	282402	526519	540076
Com_5284_pos	5-Hydroxyindole-3-acetic acid	209042	225928	229653	652422	800653	917485	833098	932994	1.01076e+06	1.01798e+06	997328	941679	285700	219044	257420	827822	867906	890804	277370	154341	220172	232694	360395	410262
Com_268_neg	N-Acetyl-DL-tryptophan	1.01949e+08	9.95534e+07	9.13582e+07	1.68394e+06	1.72121e+06	1.69098e+06	697829	945130	1.17002e+06	921095	1.03289e+06	721575	441950	2.69754e+06	1.60114e+06	1.42129e+06	931694	423651	1.53592e+07	1.54051e+07	1.56898e+07	1.08632e+06	729410	738240
Com_971_neg	D-(+)-Tryptophan	6.58457e+06	7.15613e+06	7.31083e+06	1.40496e+06	1.43605e+06	1.41083e+06	582218	788549	976179	742104	846494	567038	368731	475422	430518	1.18582e+06	777338	353464	1.04068e+06	1.1365e+06	1.11036e+06	403776	604116	615935
Com_263_neg	Uridine	4.5525e+07	4.49171e+07	4.16927e+07	6.95137e+06	1.00209e+07	1.26974e+07	3.6131e+07	3.32706e+07	2.96213e+07	1.27479e+07	1.5587e+07	8.69473e+06	9.1003e+06	3.91977e+07	2.4632e+07	1.44597e+07	1.67891e+07	1.87861e+07	2.08565e+07	2.21022e+07	2.1909e+07	4.2323e+07	3.16454e+07	2.2085e+07
Com_280_neg	2-(2-pyridyl)-2-{2-[4-(trifluoromethoxy)phenyl]hydrazono}acetonitrile	3.10975e+07	3.8474e+07	4.36092e+07	4.82921e+06	4.7648e+06	4.51354e+06	6.18258e+06	6.79768e+06	7.25157e+06	4.42073e+06	5.39093e+06	3.0295e+06	4.04807e+07	5.95818e+07	5.10319e+07	3.99725e+06	4.09349e+06	4.10867e+06	5.39002e+07	5.91553e+07	5.76583e+07	4.16922e+06	5.8574e+06	4.24077e+06
Com_342_neg	4-((5-(4-Nitrophenyl)oxazol-2-yl)amino)benzonitrile	1.49043e+07	1.80584e+07	2.01605e+07	4.07599e+06	4.00421e+06	3.77541e+06	3.73206e+06	3.90173e+06	3.97888e+06	2.61329e+06	2.70032e+06	2.27737e+06	3.21922e+07	2.78993e+07	3.06467e+07	4.24081e+06	3.23107e+06	2.15734e+06	3.24143e+07	3.27479e+07	3.32327e+07	4.46481e+06	3.74375e+06	2.83314e+06
Com_456_neg	N-Acetylneuraminic acid	3.67444e+06	3.95307e+06	4.00143e+06	1.65608e+07	2.25699e+07	2.7694e+07	2.07116e+07	6.96578e+07	1.16952e+08	3.59034e+07	4.59591e+07	2.24282e+07	723251	1.22107e+06	991606	9.50968e+06	7.55343e+06	5.44762e+06	1.26098e+06	1.33679e+06	1.32486e+06	2.30394e+07	1.79927e+07	1.43041e+07
Com_536_neg	Guanosine	1.85861e+06	1.79686e+06	1.63043e+06	1.60454e+06	1.57477e+06	1.48324e+06	958601	1.1555e+06	1.325e+06	931173	1.05994e+06	713723	1.766e+07	4.39481e+06	1.12479e+07	1.40785e+06	999123	570607	1.34743e+07	1.0988e+07	1.24758e+07	925725	1.4587e+06	804273
Com_580_neg	LPS 16:0	554744	574926	561618	2.03709e+06	2.0716e+06	2.02487e+06	840923	1.17826e+06	1.48766e+06	1.24865e+06	1.51738e+06	860994	2.1155e+06	2.41618e+06	2.31115e+06	1.81673e+06	1.17972e+06	519339	1.44076e+07	8.6759e+06	1.17726e+07	548488	1.18618e+06	994236
Com_614_neg	4-Acetamidobutyric Acid	1.02937e+07	9.87751e+06	8.88589e+06	8.87841e+06	8.71373e+06	8.20733e+06	6.34196e+06	7.54706e+06	8.57318e+06	6.2231e+06	7.57174e+06	4.28178e+06	1.36449e+07	1.38545e+07	1.40247e+07	1.14037e+07	7.67148e+06	3.78739e+06	4.15118e+06	4.89368e+06	4.61288e+06	6.47423e+06	5.25342e+06	5.92317e+06
Com_620_neg	PE (16:0/19:1)	2.58298e+06	2.71868e+06	2.69601e+06	9.57222e+06	9.74922e+06	9.5439e+06	3.91891e+06	5.40543e+06	6.76377e+06	5.49128e+06	6.26553e+06	4.19405e+06	1.71652e+06	4.34508e+06	3.09141e+06	8.60126e+06	5.56125e+06	2.41111e+06	1.87113e+06	2.0359e+06	1.99258e+06	2.65421e+06	4.0437e+06	4.33014e+06
Com_683_neg	L-Glutamic acid	1.40963e+07	1.56554e+07	1.63026e+07	1.30131e+06	1.4743e+06	1.58949e+06	675092	2.05422e+06	3.38463e+06	1.675e+06	2.31489e+06	875582	905752	1.64663e+06	1.30171e+06	1.65824e+06	1.11405e+06	547810	1.42824e+06	1.32766e+06	1.40551e+06	1.07371e+06	1.47738e+06	1.50108e+06
Com_754_neg	methyl 2-cyano-2-[2-nitro-4-(trifluoromethyl)phenyl]acetate	1.28943e+07	1.11529e+07	8.76176e+06	1.83272e+06	1.81871e+06	1.73338e+06	747857	1.04811e+06	1.32351e+06	960921	1.08494e+06	745383	438743	1.48601e+06	981626	1.53618e+06	992879	429918	447612	453991	459817	525198	745129	787504
Com_755_neg	5-Methyluridine	4.74894e+06	4.83327e+06	4.63605e+06	3.08499e+06	4.12613e+06	5.00547e+06	2.07888e+06	3.02584e+06	3.90104e+06	2.62544e+06	3.35774e+06	1.6431e+06	8.41695e+06	8.84447e+06	8.80332e+06	2.9015e+06	2.47486e+06	1.99922e+06	7.69746e+06	7.76806e+06	7.88741e+06	1.94888e+06	2.55459e+06	2.87338e+06
Com_846_neg	Orotidine 5'-monophosphate	8.51764e+06	9.55468e+06	1.00351e+07	1.64045e+06	1.60858e+06	1.51363e+06	1.23058e+06	1.18949e+06	1.12019e+06	922675	1.09329e+06	664190	5.08494e+06	4.98932e+06	5.13787e+06	1.39141e+06	989105	567211	4.72213e+06	5.55667e+06	5.24219e+06	676065	985775	719689
Com_855_neg	Albendazole sulfone	5.23237e+06	7.7579e+06	9.83151e+06	1.17295e+06	1.13442e+06	1.05139e+06	1.28968e+06	1.48317e+06	1.64148e+06	604076	709927	440694	1.62448e+06	3.39622e+06	2.56056e+06	944823	712382	465834	3.06937e+06	3.12779e+06	3.16055e+06	970554	546196	745504
Com_981_neg	Argininosuccinic acid	7.24346e+06	7.25662e+06	6.84706e+06	1.55691e+06	1.49102e+06	1.36665e+06	637166	861323	1.06505e+06	783970	885131	608144	2.88263e+06	3.87688e+06	3.44735e+06	1.26874e+06	905038	523415	3.12464e+06	2.67204e+06	2.95631e+06	914379	600741	665867
Com_1116_neg	Chlortetracycline	5.17713e+06	5.11001e+06	4.74523e+06	1.60168e+06	1.61764e+06	1.57016e+06	1.80621e+06	1.47993e+06	1.11855e+06	879136	1.03379e+06	640751	2.26607e+06	2.74471e+06	2.5555e+06	1.39953e+06	904484	391529	795117	1.8795e+06	1.36405e+06	982160	883688	742788
Com_1152_neg	4-(acetylamino)phenyl 3-chlorobenzoate	2.76328e+06	2.96844e+06	3.00068e+06	739596	1.04523e+06	1.30988e+06	4.75197e+06	5.34824e+06	5.81767e+06	5.62563e+06	6.16893e+06	4.54656e+06	2.64181e+06	3.93812e+06	3.35576e+06	6.61498e+06	4.68315e+06	2658571	2.15287e+06	3.04378e+06	2.65029e+06	5.72492e+06	5.60944e+06	3.56095e+06
Com_1175_neg	PE (17:1/17:1)	3.79257e+06	2.34064e+06	752360	2.82294e+06	2.88839e+06	2.84058e+06	1.16149e+06	1.62819e+06	2.05627e+06	1.54938e+06	1.80141e+06	1.14979e+06	474750	2.96981e+06	1.75673e+06	2.56535e+06	1.65311e+06	708137	2.11894e+06	522504	1.34713e+06	721853	1.17709e+06	1.33047e+06
Com_1235_neg	dopaquinone	1.05497e+06	1.12717e+06	1.13371e+06	1.93898e+06	1.73017e+06	1.45352e+06	859272	1.14882e+06	1.41113e+06	878401	865428	807718	1.66181e+06	1.03205e+06	1.37387e+06	1.5155e+06	997035	458826	2.42063e+06	2.24144e+06	2.37766e+06	727337	788348	736071
Com_1244_neg	Deoxyguanosine	3.53598e+06	3.79827e+06	3.8393e+06	2.73937e+06	2.68266e+06	2.52075e+06	1.12224e+06	1.51754e+06	1.87686e+06	1.43585e+06	1.65007e+06	1.08489e+06	632417	893718	778329	2.22505e+06	1.45936e+06	664772	597548	641163	631743	752739	1.1106e+06	1.17415e+06
Com_1438_neg	PE (17:1/19:1)	227975	241388	240739	912260	922871	897291	364238	517831	659143	499268	592189	358797	161975	217264	193412	9.12073e+06	4.72632e+06	238325	156553	149788	156234	226688	395643	399196
Com_1798_neg	2-Amino-3-(4-hydroxy-3-methoxyphenyl)propanoic acid	183134	190363	186502	975300	1.06453e+06	1.11202e+06	521958	576680	617724	513030	330192	647008	125788	141139	136133	2.3387e+06	1.47652e+06	585102	119563	99072.4	111504	218756	214551	232918
Com_1805_neg	1-Methylguanosine	270250	273254	260341	352219	356373	346552	210658	264178	311432	206846	231554	162437	233663	426280	336571	325194	220809	112051	206152	216903	215758	159065	187638	165801
Com_1813_neg	DL-o-Tyrosine	161694	136021	102425	747734	611760	451796	191831	280882	363272	285913	286095	258502	78498.5	462500	275909	427594	323332	212668	346348	41083.4	197590	160171	251864	251432
Com_1818_neg	L-Adrenaline	550675	318972	68688.3	310840	307021	291162	122194	174239	222152	154806	174399	120468	38646.5	59174.3	49888.6	242290	157679	69946.3	32907.3	56463.7	45579.2	89009.2	119698	131330
Com_1945_neg	Choline Glycerophosphate	70573.6	74136.5	73380.8	227305	227745	219254	92798.7	127986	160138	130667	154723	94166.1	48151.4	89619.6	70263.2	184481	122622	58335.4	186105	59597.2	125308	63956.7	97317.8	99232.2
Com_1979_neg	1,3-Dimethyluracil	169028	176075	172865	235127	286127	325905	137150	172310	203383	161445	182920	124594	90533.4	126283	110577	282731	175943	65671	127545	132851	132802	168072	112831	101651
Com_261_neg	4-Hydroxy-L-Glutamic Acid	4.97093e+07	5.02944e+07	4.79497e+07	1.86347e+07	2.62489e+07	3.28337e+07	5.89048e+07	5.58698e+07	5.15097e+07	4.88211e+07	5.54194e+07	3.75733e+07	4.62897e+07	3.8773e+07	4.3382e+07	4.85173e+07	3.94774e+07	2.96557e+07	9.86518e+06	1.09192e+07	1.06e+07	7.31947e+07	8.98634e+07	5.99968e+07
Com_778_neg	PE (14:0/14:0)	704081	740157	733117	2.69824e+06	2.70238e+06	2.60055e+06	1.09937e+06	1.55881e+06	1.98128e+06	1.47139e+06	1.67965e+06	1.12299e+06	461204	1.10002e+07	5.84533e+06	2.40001e+06	1.54138e+06	652225	435062	1.16816e+06	817645	724907	1.17168e+06	1.22507e+06
Com_634_neg	Hippuric acid	4.9608e+06	4.92482e+06	4.60195e+06	8.84276e+06	8.98636e+06	8.77754e+06	4.16271e+06	5.11198e+06	5.94001e+06	5.39736e+06	5.81472e+06	4.46597e+06	1.26925e+07	6.3764e+06	9.72516e+06	7.40722e+06	5.17709e+06	2.84444e+06	3.37937e+06	3.64032e+06	3.58004e+06	3.88413e+06	4.86168e+06	5.7387e+06
Com_1181_neg	5-Methoxyindole-3-Carbaldehyde	822314	667595	473988	961878	1.18455e+06	1.36076e+06	437655	526811	603473	804815	973461	559519	520349	682246	613323	1.32701e+06	822548	301794	453926	491525	482180	365846	621322	704085
	Sum	2.91683e+10	2.84833e+10	2.6139e+10	4.71417e+09	4.45145e+09	4.01416e+09	3.97729e+09	3.98564e+09	3.89947e+09	2.13395e+10	1.97386e+10	2.09081e+10	2.00173e+10	1.83391e+10	1.95617e+10	3.9337e+09	4.58773e+09	5.15091e+09	1.7858e+10	1.75888e+10	1.80778e+10	1.33695e+10	1.33026e+10	1.29613e+10
			Changes in relative total nitrogenous compounds ions abundance throughout the 12 days fermentation
		0	2	4	6	8	10	12
		2.91683e+10	4.71417e+09	3.97729e+09	2.13395e+10	2.00173e+10	3.9337e+09	1.7858e+10
		2.84833e+10	4.45145e+09	3.98564e+09	1.97386e+10	1.83391e+10	4.58773e+09	1.75888e+10
		2.6139e+10	4.01416e+09	3.89947e+09	2.09081e+10	1.95617e+10	5.15091e+09	1.80778e+10
	Average	2.79302e+10	4.39326e+09	3.95414e+09	2.06621e+10	1.9306e+10	4.55745e+09	1.78415e+10
	Standard Deviation	1.58854e+09	3.53612e+08	4.7523e+07	8.28314e+08	8.67811e+08	6.0917e+08	2.44934e+08

## Sheet: Compilation Table S5-S8
		Changes in total relative metabolites ions abundance throughout the 12 days fermentation
		0	2	4	6	8	10	12
		6.90989e+10	7.98359e+10	7.63019e+10	1.01494e+11	8.41695e+10	8.18755e+10	7.49063e+10
		6.97628e+10	8.06102e+10	7.67494e+10	9.53397e+10	7.01387e+10	7.41566e+10	7.00573e+10
		6.63629e+10	7.82233e+10	9.27327e+10	8.50214e+10	7.86972e+10	6.49693e+10	7.39314e+10
	Average	6.84082e+10	7.95565e+10	8.1928e+10	9.39516e+10	7.76684e+10	7.36671e+10	7.2965e+10
	Standard deviation	1.80212e+09	1.21774e+09	9.35981e+09	8.32346e+09	7.07177e+09	8.46369e+09	2.56489e+09
		Changes in total relative sugar compounds ion abundance throughout the 12 days fermentation
		0	2	4	6	8	10	12
		1.85094e+09	2.64541e+10	1.51557e+10	2.34246e+10	7.07413e+08	2.38968e+10	3.03093e+08
		1.89228e+09	2.83114e+10	1.96439e+10	2.59958e+10	1.36059e+09	1.66119e+10	4.48223e+08
		1.82338e+09	2.90584e+10	2.36662e+10	1.86224e+10	1.05468e+09	8.99812e+09	3.83171e+08
	Average	1.85553e+09	2.79413e+10	1.94886e+10	2.26809e+10	1.04089e+09	1.65023e+10	3.78163e+08
	Standard deviation	3.46756e+07	1.34102e+09	4.25733e+09	3.7425e+09	3.26805e+08	7.44994e+09	7.26948e+07
		Changes in total relative organic acids ion abundance throughout the 12 days fermentation
		0	2	4	6	8	10	12
		2.73191e+10	3.66414e+10	4.30622e+10	4.39199e+10	5.21016e+10	4.03821e+10	4.26537e+10
		2.84253e+10	3.52521e+10	3.93667e+10	4.39199e+10	3.38379e+10	3.92788e+10	3.83191e+10
		2.78756e+10	3.24803e+10	3.47376e+10	4.8308e+10	4.38292e+10	3.73978e+10	4.12961e+10
	Average	2.78733e+10	3.47913e+10	3.90555e+10	4.53826e+10	4.32562e+10	3.90195e+10	4.07563e+10
	Standard deviation	4.51604e+08	1.72974e+09	3.40562e+09	2.06858e+09	7.46713e+09	1.23206e+09	1.8103e+09
		Changes in pH throughout the 12 days fermentation
		0	2	4	6	8	10	12
		5.35	4.84	4.22	3.77	3.59	3.44	3.25
		5.28	4.81	4.23	3.82	3.62	3.42	3.21
		5.26	4.79	4.13	3.78	3.55	3.42	3.23
	Average	5.29667	4.81333	4.19333	3.79	3.58667	3.42667	3.23
	Standard deviation	0.0472582	0.0251661	0.0550757	0.0264575	0.0351188	0.011547	0.02
		Changes in relative total nitrogenous compounds ions abundance throughout the 12 days fermentation
		0	2	4	6	8	10	12
		2.91683e+10	4.71417e+09	3.97729e+09	2.13395e+10	2.00173e+10	3.9337e+09	1.7858e+10
		2.84833e+10	4.45145e+09	3.98564e+09	1.97386e+10	1.83391e+10	4.58773e+09	1.75888e+10
		2.6139e+10	4.01416e+09	3.89947e+09	2.09081e+10	1.95617e+10	5.15091e+09	1.80778e+10
	Average	2.79302e+10	4.39326e+09	3.95414e+09	2.06621e+10	1.9306e+10	4.55745e+09	1.78415e+10
	Standard Deviation	1.58854e+09	3.53612e+08	4.7523e+07	8.28314e+08	8.67811e+08	6.0917e+08	2.44934e+08

[truncated: 4 more sheets: Table S9, Table S10, Table S11, Table S12]
